# Supplementary material for: Bis(4-carb­oxy­pyridine-2-carboxyl­ato-κ2 N,O 2)copper(II) dimethyl sulfoxide disolvate
Source: Acta Crystallogr Sect E Struct Rep Online. 2011 Jan 29;67(Pt 2):m290. doi: 10.1107/S1600536811003424 (PMC3051791; doi:10.1107/S1600536811003424)
Supplement: Supplementary file 2 [file e-67-0m290-Isup2.hkl]

# 
# h,k,l, Fc-squared, Fo-squared, sigma(Fo-squared) and status flag 
# 
data_I
_shelx_title ' KHC67H in P-1' 
_shelx_refln_list_code          4 
_shelx_F_calc_maximum       67.39 
_exptl_crystal_F_000       338.00 
_reflns_d_resolution_high  0.7300 
 
loop_ 
 _symmetry_equiv_pos_as_xyz 
 'x, y, z' 
 '-x, -y, -z' 
 
_cell_length_a     6.8831 
_cell_length_b     7.5218 
_cell_length_c    11.7192 
_cell_angle_alpha 102.948 
_cell_angle_beta   91.862 
_cell_angle_gamma 111.116 
 
_shelx_F_squared_multiplier     1.000 
 
loop_ 
 _refln_index_h 
 _refln_index_k 
 _refln_index_l 
 _refln_F_squared_calc 
 _refln_F_squared_meas 
 _refln_F_squared_sigma 
 _refln_observed_status 
   1   0   0     1456.83     1505.36     20.29 o 
   2   0   0        2.08        4.66      3.00 o 
   3   0   0      286.91      287.75      9.66 o 
   4   0   0     1835.41     1842.24     19.06 o 
   5   0   0      272.93      281.89      2.53 o 
   6   0   0       54.22       56.96      2.63 o 
   7   0   0        9.06       10.44      4.72 o 
   8   0   0      185.87      173.91      9.66 o 
  -9   1   0       11.88       11.55      2.94 o 
  -8   1   0       17.81       22.20      2.15 o 
  -7   1   0      329.92      307.31      9.26 o 
  -6   1   0      245.56      230.56      2.67 o 
  -5   1   0        5.45       11.43      2.63 o 
  -4   1   0       18.83       19.99      4.03 o 
  -3   1   0      315.00      284.02      4.89 o 
  -2   1   0      936.82      969.38     27.67 o 
  -1   1   0      185.24      187.83      7.03 o 
   0   1   0      119.90      136.34      3.14 o 
   2   1   0     3019.88     2862.01     10.16 o 
   3   1   0        3.07        2.07      2.40 o 
   4   1   0       54.00       51.68      6.81 o 
   5   1   0       94.34       87.74      3.44 o 
   6   1   0      361.52      358.49      3.56 o 
   7   1   0       17.55       16.09      3.51 o 
   8   1   0       17.94       15.33      2.80 o 
  -9   2   0       31.03       31.42      2.34 o 
  -8   2   0        0.42       -0.74      3.77 o 
  -7   2   0       24.61       24.65      2.51 o 
  -6   2   0      148.77      136.21      2.28 o 
  -5   2   0      306.11      307.54      4.20 o 
  -4   2   0      145.23      168.81      2.35 o 
  -3   2   0       97.62      107.87      2.34 o 
  -2   2   0       51.23       64.56      2.90 o 
   0   2   0      319.69      317.30      3.26 o 
   1   2   0      394.11      422.43      4.41 o 
   2   2   0     1522.61     1568.31      6.79 o 
   3   2   0     1509.92     1507.50      6.12 o 
   4   2   0      147.03      161.21      2.90 o 
   5   2   0        2.53        3.99      3.18 o 
   6   2   0       93.38       85.64      2.66 o 
   7   2   0      164.83      165.34      4.18 o 
  -9   3   0       11.36       11.51      2.00 o 
  -8   3   0       65.70       71.27      1.93 o 
  -7   3   0       30.49       26.36      3.11 o 
  -6   3   0      119.94      121.30      2.97 o 
  -5   3   0      627.73      624.07     10.75 o 
  -4   3   0       17.28        8.33      2.35 o 
  -3   3   0      120.69      115.78      2.21 o 
  -2   3   0      493.19      565.51      5.13 o 
  -1   3   0       77.48       59.69      2.17 o 
   0   3   0      125.11      101.76      2.44 o 
   1   3   0        5.08        2.52      3.23 o 
   2   3   0        5.60        6.16      2.26 o 
   3   3   0      282.97      276.13      4.08 o 
   4   3   0       45.16       49.04      3.28 o 
   5   3   0       50.39       51.98      3.32 o 
   6   3   0        1.11        7.12      3.47 o 
   7   3   0       10.71       19.32      3.94 o 
  -9   4   0        4.29        7.86      2.27 o 
  -8   4   0       99.60       97.99      2.31 o 
  -7   4   0       74.03       72.56      2.16 o 
  -6   4   0       61.87       67.22      2.01 o 
  -5   4   0       38.60       44.21      2.97 o 
  -4   4   0      447.80      472.09     11.61 o 
  -3   4   0      168.39      160.43      2.30 o 
  -2   4   0        0.88       -0.22      2.27 o 
  -1   4   0      101.52       95.31      2.54 o 
   0   4   0      294.24      290.67      2.90 o 
   1   4   0      618.12      661.40      4.89 o 
   2   4   0       13.19       13.72      3.18 o 
   3   4   0       68.45       72.81      2.28 o 
   4   4   0       34.54       34.49      4.91 o 
   5   4   0       70.15       74.63      3.80 o 
   6   4   0       15.79       10.05      4.56 o 
  -9   5   0        7.24       10.47      2.32 o 
  -8   5   0        1.53        3.25      2.55 o 
  -7   5   0       78.46       81.33      4.15 o 
  -6   5   0      254.89      251.59      9.57 o 
  -5   5   0       39.41       35.97      3.51 o 
  -4   5   0       17.15       17.04      2.40 o 
  -3   5   0      117.39      118.75      7.69 o 
  -2   5   0      683.97      656.97      4.15 o 
  -1   5   0      264.34      247.63      2.48 o 
   0   5   0       91.08       89.81      3.42 o 
   1   5   0      121.78      126.32      2.75 o 
   2   5   0      355.28      358.63      3.42 o 
   3   5   0        1.41        4.22      1.64 o 
   4   5   0        2.07        3.57      2.21 o 
   5   5   0        2.01        4.45      3.16 o 
  -9   6   0       19.26       18.85      2.41 o 
  -8   6   0       28.72       35.11      3.87 o 
  -7   6   0       39.12       38.48      2.10 o 
  -6   6   0        3.18        3.90      1.96 o 
  -5   6   0      270.10      268.00      2.89 o 
  -4   6   0      122.40      125.88      2.37 o 
  -3   6   0        2.97       10.05      1.85 o 
  -2   6   0       12.99       13.14      3.32 o 
  -1   6   0       97.20       95.46      2.05 o 
   0   6   0      517.38      506.03      4.65 o 
   1   6   0       19.62       20.51      3.23 o 
   2   6   0       12.55       12.97      1.89 o 
   3   6   0       77.10       77.01      1.90 o 
   4   6   0       41.55       47.73      2.26 o 
  -8   7   0       20.87       26.44      2.77 o 
  -7   7   0       40.41       37.09      2.21 o 
  -6   7   0       38.53       38.95      6.74 o 
  -5   7   0        9.47        7.33      3.13 o 
  -4   7   0        7.30       11.24      4.65 o 
  -3   7   0      154.36      155.66      2.97 o 
  -2   7   0       13.78        7.52      2.30 o 
  -1   7   0       27.07       25.78      3.92 o 
   0   7   0        9.50       14.62      3.23 o 
   1   7   0      150.80      147.20      2.90 o 
   2   7   0       62.55       63.72      2.57 o 
   3   7   0       11.57       14.84      2.74 o 
  -8   8   0        7.38        9.43      2.36 o 
  -7   8   0       10.97        5.03      4.01 o 
  -6   8   0       37.06       39.12      2.23 o 
  -5   8   0       28.57       33.53      2.10 o 
  -4   8   0       39.39       41.32      2.06 o 
  -3   8   0        2.04       -0.30      1.76 o 
  -2   8   0       30.13       36.12      2.05 o 
  -1   8   0       45.81       45.95      3.61 o 
   0   8   0        0.08        7.03      2.56 o 
   1   8   0        1.36        6.98      2.61 o 
   2   8   0       26.42       23.22      5.13 o 
  -7   9   0        0.90        9.77      4.18 o 
  -6   9   0        6.09        8.63      3.16 o 
  -5   9   0       10.99       20.12      3.85 o 
  -4   9   0       20.94       20.35      2.59 o 
  -3   9   0        0.07        2.57      2.06 o 
  -2   9   0        8.67        7.58      1.85 o 
  -1   9   0        1.38        4.37      3.75 o 
   0   9   0       13.70       16.76      4.03 o 
  -4  10   0        1.70        1.93      3.39 o 
  -3  10   0        9.76       10.43      2.90 o 
   2 -10   1        0.42       10.59      4.08 o 
   3 -10   1        0.73        1.12      2.01 o 
   4 -10   1        1.68        6.72      5.51 o 
   5 -10   1       15.07       14.84      2.38 o 
   0  -9   1        0.08        1.00      2.66 o 
   1  -9   1        2.44        4.94      5.32 o 
   2  -9   1       20.19       25.76      3.01 o 
   3  -9   1        1.46        5.73      2.08 o 
   4  -9   1        0.08        0.30      8.73 o 
   5  -9   1       19.23       12.75      2.18 o 
   6  -9   1       32.17       31.76      3.04 o 
   7  -9   1        0.61        2.63      2.32 o 
  -2  -8   1        1.13        0.26      7.31 o 
  -1  -8   1       60.03       60.90      2.80 o 
   0  -8   1       19.23       18.68      2.31 o 
   1  -8   1        1.27       -3.37      3.37 o 
   2  -8   1        8.30       13.47      4.49 o 
   3  -8   1       34.74       40.67      8.05 o 
   4  -8   1      128.05      120.17      3.09 o 
   5  -8   1        5.50        7.51      2.50 o 
   6  -8   1        3.08        3.45      2.11 o 
   7  -8   1       29.22       25.71      1.94 o 
   8  -8   1       14.62       13.50      2.85 o 
  -3  -7   1       57.87       62.26      2.33 o 
  -2  -7   1       15.38       20.98      3.51 o 
  -1  -7   1        1.53        6.55      2.28 o 
   0  -7   1       19.88       17.58      2.04 o 
   1  -7   1      210.27      205.93      5.32 o 
   2  -7   1        0.93        1.15      2.11 o 
   3  -7   1        0.47        3.52      2.40 o 
   4  -7   1       46.93       47.85      3.82 o 
   5  -7   1       97.15      103.18      2.58 o 
   6  -7   1       21.85       25.71      2.42 o 
   7  -7   1        4.84        6.56      4.53 o 
   8  -7   1       30.07       29.67      2.25 o 
  -5  -6   1        4.41        3.55      4.46 o 
  -4  -6   1        2.74        3.15      2.17 o 
  -3  -6   1       54.61       54.52      2.08 o 
  -2  -6   1      117.24      120.72      3.56 o 
  -1  -6   1       33.75       34.13      2.33 o 
   0  -6   1       19.46       24.11      2.37 o 
   1  -6   1       12.39       12.96      1.85 o 
   2  -6   1      170.25      167.54      6.72 o 
   3  -6   1      300.83      309.42     11.58 o 
   4  -6   1       15.35       25.86      4.77 o 
   5  -6   1       63.60       67.28      2.45 o 
   6  -6   1      138.84      128.35      7.24 o 
   7  -6   1       67.61       65.33      2.65 o 
   8  -6   1       18.43       19.11      1.91 o 
   9  -6   1        2.27        1.81      2.85 o 
  -5  -5   1       51.00       54.27      2.72 o 
  -4  -5   1      105.76      107.36      2.52 o 
  -3  -5   1       53.77       51.11      2.73 o 
  -2  -5   1      161.37      154.94      3.66 o 
  -1  -5   1      347.11      350.38      4.18 o 
   0  -5   1      706.08      717.62     24.07 o 
   1  -5   1       17.53       21.94      3.37 o 
   2  -5   1       77.58       83.25      4.11 o 
   3  -5   1      210.63      191.62      2.38 o 
   4  -5   1      303.86      303.27      2.60 o 
   5  -5   1       97.27      102.66      2.52 o 
   6  -5   1        9.11       12.10      4.06 o 
   7  -5   1       89.66       88.13      1.93 o 
   8  -5   1        0.47        4.17      2.87 o 
   9  -5   1        5.18        5.75      1.96 o 
  -6  -4   1        3.20        2.45      2.49 o 
  -5  -4   1        9.21        6.42      2.18 o 
  -4  -4   1      259.12      267.43      2.84 o 
  -3  -4   1       47.46       45.92      2.78 o 
  -2  -4   1        9.33        8.78      3.09 o 
  -1  -4   1      619.31      649.85     29.53 o 
   0  -4   1      249.39      235.73      6.69 o 
   1  -4   1      173.27      163.84      2.72 o 
   2  -4   1       31.62       39.77      2.06 o 
   3  -4   1       17.30       17.25      3.63 o 
   4  -4   1      687.31      702.55      9.40 o 
   5  -4   1      269.31      251.36      4.01 o 
   6  -4   1      119.70      117.17      1.98 o 
   7  -4   1       27.77       28.81      2.94 o 
   8  -4   1       26.58       30.41      3.77 o 
   9  -4   1       23.20       22.37      2.05 o 
  -7  -3   1        9.55       12.53      3.85 o 
  -6  -3   1       24.03       31.28      2.61 o 
  -5  -3   1        7.74       18.28      3.32 o 
  -4  -3   1      295.22      289.76      4.08 o 
  -3  -3   1      564.63      556.35      4.70 o 
  -2  -3   1     1242.15     1232.89      6.12 o 
  -1  -3   1      176.21      167.52      6.24 o 
   0  -3   1       15.40       16.09      2.00 o 
   1  -3   1     1362.57     1333.61      4.83 o 
   2  -3   1     2086.68     2124.72     13.88 o 
   3  -3   1       99.18       92.58      2.37 o 
   4  -3   1        0.76        3.97      2.23 o 
   5  -3   1      596.47      616.28      3.49 o 
   6  -3   1      656.64      658.49      3.00 o 
   7  -3   1       11.66       13.44      1.99 o 
   8  -3   1        3.61        2.76      2.82 o 
   9  -3   1        2.22        5.33      2.77 o 
  -7  -2   1        0.59        5.74      2.66 o 
  -6  -2   1      108.92      102.20      3.66 o 
  -5  -2   1      333.08      311.73      4.18 o 
  -4  -2   1        5.02        8.78      2.33 o 
  -3  -2   1      286.14      287.95      4.08 o 
  -2  -2   1     1186.45     1176.78     29.95 o 
  -1  -2   1     2221.95     2194.82      8.88 o 
   0  -2   1       74.28       67.55      3.19 o 
   1  -2   1     2168.46     2302.28     21.34 o 
   2  -2   1       58.86       62.61      2.16 o 
   3  -2   1     1253.67     1360.16      9.94 o 
   4  -2   1        3.16       13.82      2.16 o 
   5  -2   1       16.46       12.92      4.77 o 
   6  -2   1      106.17      115.66      2.13 o 
   7  -2   1      285.87      279.39      2.94 o 
   8  -2   1       64.76       64.95      8.40 o 
   9  -2   1        0.93        7.45      2.90 o 
  -8  -1   1       74.25       69.16      2.94 o 
  -7  -1   1       78.47       74.48      3.80 o 
  -6  -1   1        4.93        7.17      3.42 o 
  -5  -1   1      208.35      197.81      3.85 o 
  -4  -1   1     1173.05     1172.60     23.81 o 
  -3  -1   1      497.67      476.42      4.15 o 
  -2  -1   1      508.17      514.00      5.46 o 
   0  -1   1     1004.99     1023.77      6.10 o 
   2  -1   1      103.40      156.42      6.53 o 
   3  -1   1      721.67      857.78     16.31 o 
   4  -1   1     1516.32     1527.62     15.29 o 
   5  -1   1      639.81      598.03      3.37 o 
   6  -1   1       26.62       28.80      6.27 o 
   7  -1   1       29.90       26.91      2.87 o 
   8  -1   1       50.66       51.90      2.33 o 
  -8   0   1       45.31       37.55      2.80 o 
  -7   0   1      164.95      167.32      6.22 o 
  -6   0   1       64.75       67.99      2.43 o 
  -5   0   1      195.25      199.51      7.31 o 
  -4   0   1      292.80      286.91      6.08 o 
  -3   0   1     3763.49     3944.41      7.77 o 
  -2   0   1     2508.39     2560.23      8.04 o 
  -1   0   1      106.55      117.79      3.27 o 
   1   0   1      839.35      895.16      6.19 o 
   2   0   1      402.44      378.99      5.20 o 
   3   0   1       15.25       23.71      4.25 o 
   4   0   1       27.37       25.29      4.30 o 
   5   0   1      237.21      218.22      3.63 o 
   6   0   1      102.64      101.14      8.64 o 
   7   0   1        7.68        6.83      2.06 o 
   8   0   1        1.39        3.77      2.15 o 
  -9   1   1       49.82       51.70      2.47 o 
  -8   1   1       22.50       22.91      2.58 o 
  -7   1   1      116.38      103.87      2.82 o 
  -6   1   1       54.21       52.33      2.21 o 
  -5   1   1      495.18      506.69      8.19 o 
  -4   1   1       57.72       50.70      2.38 o 
  -3   1   1      733.48      755.80     10.23 o 
  -2   1   1     2462.58     2648.14     40.37 o 
  -1   1   1     2595.25     2762.63     48.18 o 
   0   1   1     1187.60     1274.47     10.54 o 
   1   1   1      128.19      133.21      3.39 o 
   2   1   1       11.99        5.62      1.74 o 
   3   1   1      665.90      670.50      4.25 o 
   4   1   1       89.57       93.73      2.52 o 
   5   1   1       52.15       49.37      1.97 o 
   6   1   1      137.28      134.43      3.75 o 
   7   1   1       92.42       90.95      2.90 o 
   8   1   1       40.13       38.64      4.27 o 
  -9   2   1       73.39       57.70      3.94 o 
  -8   2   1       48.09       48.62      2.18 o 
  -7   2   1       12.05       15.31      2.40 o 
  -6   2   1       39.26       40.59      2.04 o 
  -5   2   1      257.78      263.65      7.52 o 
  -4   2   1      600.53      635.82      3.27 o 
  -3   2   1       10.46       19.70      1.95 o 
  -2   2   1      508.06      547.26      3.79 o 
   0   2   1     3126.51     3067.72     30.45 o 
   2   2   1      386.38      395.57      3.70 o 
   3   2   1      582.14      569.68     10.13 o 
   4   2   1      738.05      763.46     33.94 o 
   5   2   1        1.28        0.52      3.09 o 
   6   2   1       12.96       10.22      2.12 o 
   7   2   1       68.41       80.50      5.03 o 
  -9   3   1        0.17        7.32      2.75 o 
  -8   3   1      110.38      101.23      2.77 o 
  -7   3   1      212.42      210.09      2.78 o 
  -6   3   1      134.33      137.78      2.40 o 
  -5   3   1        9.34        5.05      2.36 o 
  -4   3   1        1.58        1.84      2.27 o 
  -3   3   1      668.61      687.76      6.48 o 
  -2   3   1      943.70      976.57     17.80 o 
  -1   3   1       22.01       23.26      2.37 o 
   0   3   1      792.02      796.92      5.22 o 
   1   3   1     1114.19     1104.62      6.22 o 
   2   3   1      339.34      324.98      4.13 o 
   3   3   1        3.76        3.61      3.32 o 
   4   3   1        9.67       13.53      2.28 o 
   5   3   1      179.89      177.21      3.70 o 
   6   3   1       85.99       84.83      3.70 o 
   7   3   1       12.21       13.86      2.90 o 
  -9   4   1       18.27       23.32      7.10 o 
  -8   4   1        5.61        9.90      3.77 o 
  -7   4   1       14.19       14.62      1.94 o 
  -6   4   1      178.14      191.78      4.63 o 
  -5   4   1       66.64       61.10      2.51 o 
  -4   4   1       89.48       85.73      2.13 o 
  -3   4   1      185.69      194.29      2.74 o 
  -2   4   1      808.16      837.46      7.76 o 
  -1   4   1      139.20      122.11      2.18 o 
   0   4   1       20.79       20.32      2.23 o 
   1   4   1       86.85       88.67      2.56 o 
   2   4   1      344.95      341.01      4.08 o 
   3   4   1      327.34      324.20      6.84 o 
   4   4   1        1.56        6.69      2.28 o 
   5   4   1        5.44        6.90      2.03 o 
   6   4   1       54.68       51.84      2.82 o 
  -9   5   1       18.36       15.79      2.35 o 
  -8   5   1       33.10       30.96      2.18 o 
  -7   5   1       73.23       72.73      2.63 o 
  -6   5   1       26.55       25.08      3.20 o 
  -5   5   1        8.52       12.15      4.11 o 
  -4   5   1      334.60      336.79      4.58 o 
  -3   5   1      314.80      340.41      5.51 o 
  -2   5   1       63.44       68.56      2.73 o 
  -1   5   1       28.17       28.44      1.86 o 
   0   5   1      192.46      187.93      2.94 o 
   1   5   1      154.57      158.64      3.61 o 
   2   5   1        0.84        0.43      3.20 o 
   3   5   1       90.33       84.83      2.85 o 
   4   5   1       73.99       83.38      2.20 o 
   5   5   1       12.43       17.72      2.28 o 
  -9   6   1       10.16       13.03      6.79 o 
  -8   6   1        3.73        5.23      4.13 o 
  -7   6   1       62.44       58.42      1.90 o 
  -6   6   1        8.22       11.68      4.22 o 
  -5   6   1       43.64       45.01      3.94 o 
  -4   6   1        5.45        5.14      6.05 o 
  -3   6   1       67.92       71.68      3.87 o 
  -2   6   1       37.39       39.91      1.98 o 
  -1   6   1        0.38        0.49      2.37 o 
   0   6   1       35.05       37.41      3.18 o 
   1   6   1       39.68       41.58      3.28 o 
   2   6   1        8.69        9.66      1.93 o 
   3   6   1        0.50        1.80      2.61 o 
   4   6   1        0.28       -1.78      2.19 o 
  -8   7   1       14.36       15.84      2.28 o 
  -7   7   1       11.36       10.07      4.51 o 
  -6   7   1       21.18       25.31      7.97 o 
  -5   7   1       38.21       39.49      2.37 o 
  -4   7   1       10.21       10.54      2.35 o 
  -3   7   1       17.99       17.74      2.33 o 
  -2   7   1       81.19       93.03      2.48 o 
  -1   7   1      117.94      124.75      2.80 o 
   0   7   1       30.86       26.89      2.15 o 
   1   7   1       11.03       12.10      3.42 o 
   2   7   1        1.29        3.84      2.07 o 
   3   7   1       40.95       35.03      2.47 o 
  -7   8   1        1.16        1.18      3.89 o 
  -6   8   1       24.04       22.05      8.92 o 
  -5   8   1       20.76       26.51      2.12 o 
  -4   8   1       28.02       28.90      5.93 o 
  -3   8   1        0.30       -0.70      2.49 o 
  -2   8   1        0.15        2.27      4.63 o 
  -1   8   1       86.21       90.05      3.80 o 
   0   8   1       29.37       21.69      3.66 o 
   1   8   1        0.09        1.04      3.70 o 
   2   8   1        3.31        5.22      2.03 o 
  -6   9   1        3.85        3.50      6.93 o 
  -5   9   1        0.44       -1.90      1.90 o 
  -4   9   1       16.80       13.08      2.63 o 
  -3   9   1       12.70       17.06      3.56 o 
  -2   9   1       15.18       10.82      3.75 o 
  -1   9   1        1.52        8.45      3.80 o 
   0   9   1        8.21       12.44      2.90 o 
   2 -10   2       29.26       29.97      9.19 o 
   3 -10   2        3.64        5.94      6.29 o 
   4 -10   2        0.97        3.03      2.74 o 
   5 -10   2        0.57        2.48      3.30 o 
  -1  -9   2        0.25       -4.03      4.03 o 
   0  -9   2       17.76       12.44      2.75 o 
   1  -9   2        1.49        3.03      2.90 o 
   2  -9   2        0.08       -2.07      2.07 o 
   3  -9   2       14.30       14.23      1.97 o 
   4  -9   2        9.78       13.25      2.12 o 
   5  -9   2        6.66       10.61      2.14 o 
   6  -9   2        7.00        7.94      7.57 o 
   7  -9   2        4.42       12.10      5.13 o 
  -2  -8   2        1.69        5.41      2.61 o 
  -1  -8   2        0.08        2.42      2.56 o 
   0  -8   2       12.68       11.34      2.13 o 
   1  -8   2       51.28       53.68      5.32 o 
   2  -8   2       41.93       42.15      1.74 o 
   3  -8   2        0.14        2.04      1.61 o 
   4  -8   2       67.56       66.60      5.15 o 
   5  -8   2       34.67       27.84      2.48 o 
   6  -8   2        8.41        9.07      2.12 o 
   7  -8   2        6.67        8.89      2.68 o 
   8  -8   2        1.48        1.82      2.30 o 
  -4  -7   2        1.19       -2.31      2.31 o 
  -3  -7   2       18.66       22.72      4.75 o 
  -2  -7   2       28.15       30.76      3.51 o 
  -1  -7   2       29.42       38.55      3.28 o 
   0  -7   2       12.61       16.35      2.90 o 
   1  -7   2        9.30        8.80      1.58 o 
   2  -7   2       59.29       60.45      2.90 o 
   3  -7   2       65.96       64.97      1.99 o 
   4  -7   2       55.03       56.53      6.24 o 
   5  -7   2       58.76       62.71      2.08 o 
   6  -7   2        8.93        8.43      2.45 o 
   7  -7   2       32.28       24.74      4.20 o 
   8  -7   2        4.10        1.83      2.17 o 
  -5  -6   2       12.84       15.04      2.28 o 
  -4  -6   2       21.75       22.87      2.19 o 
  -3  -6   2        0.19       -1.96      1.96 o 
  -2  -6   2       25.31       22.41      2.33 o 
  -1  -6   2      149.31      155.80      3.61 o 
   0  -6   2       44.67       43.82      1.74 o 
   1  -6   2        7.78       12.61      2.37 o 
   2  -6   2        0.94       -2.61      3.28 o 
   3  -6   2      657.60      681.99     16.97 o 
   4  -6   2      223.00      218.49      7.29 o 
   5  -6   2       79.20       75.81      2.43 o 
   6  -6   2       44.18       43.59      7.83 o 
   7  -6   2       86.36       77.73      1.93 o 
   8  -6   2       51.61       46.14      2.77 o 
   9  -6   2        0.73        3.59      2.27 o 
  -5  -5   2       11.55       10.30      2.60 o 
  -4  -5   2      235.06      223.73      7.69 o 
  -3  -5   2      366.40      366.35     16.40 o 
  -2  -5   2       23.91       28.01      3.18 o 
  -1  -5   2        6.67        5.29      2.08 o 
   0  -5   2      818.53      814.94     25.38 o 
   1  -5   2      238.63      225.04      3.61 o 
   2  -5   2        0.68        3.53      7.00 o 
   3  -5   2        6.01        7.03      2.28 o 
   4  -5   2      212.20      210.54      2.73 o 
   5  -5   2      302.79      305.47      2.58 o 
   6  -5   2       39.43       43.60      2.52 o 
   7  -5   2       29.03       31.78      7.03 o 
   8  -5   2        8.33       17.85      5.22 o 
   9  -5   2       42.50       36.74      7.38 o 
  -6  -4   2       92.36       92.68      3.30 o 
  -5  -4   2        9.88       17.53      2.71 o 
  -4  -4   2        7.35        5.15      3.44 o 
  -3  -4   2      121.92      117.73      9.09 o 
  -2  -4   2      995.24     1007.83      5.55 o 
  -1  -4   2      184.35      194.52     13.70 o 
   0  -4   2      113.97      111.25      3.54 o 
   1  -4   2       77.82       75.63      1.88 o 
   2  -4   2     2571.15     2610.13     57.51 o 
   3  -4   2       72.63       68.60      1.85 o 
   4  -4   2       24.73       27.04      1.89 o 
   5  -4   2      108.32      112.40      3.85 o 
   6  -4   2      488.31      501.08     10.94 o 
   7  -4   2       93.90       90.11      6.17 o 
   8  -4   2        0.85        3.73      3.77 o 
   9  -4   2        5.99       11.91      3.92 o 
  -7  -3   2       25.56       31.76      3.89 o 
  -6  -3   2        8.82        3.70      4.60 o 
  -5  -3   2      391.30      390.23      7.57 o 
  -4  -3   2      279.30      260.96      7.95 o 
  -3  -3   2       13.43       14.64      1.97 o 
  -2  -3   2      257.09      256.57      3.28 o 
  -1  -3   2     4540.80     4746.99     11.44 o 
   0  -3   2     1361.55     1312.82     30.74 o 
   1  -3   2        6.71        7.34      2.01 o 
   2  -3   2      150.14      159.96      2.50 o 
   3  -3   2     2236.96     2395.33     51.17 o 
   4  -3   2     1120.27     1128.04      3.88 o 
   5  -3   2       10.01       13.40      2.68 o 
   6  -3   2       45.66       46.66      2.28 o 
   7  -3   2        8.96        9.19      2.61 o 
   8  -3   2       45.87       39.02      3.35 o 
   9  -3   2        0.17       -0.51      4.70 o 
  -7  -2   2       21.36       25.21      2.71 o 
  -6  -2   2        2.60       -1.61      3.42 o 
  -5  -2   2       95.60      114.78      3.56 o 
  -4  -2   2       61.23       70.35      2.56 o 
  -3  -2   2      934.56      911.41      9.42 o 
  -2  -2   2      367.58      395.17     21.20 o 
  -1  -2   2       13.57       14.36      2.13 o 
   0  -2   2       56.80       58.89      3.08 o 
   1  -2   2      622.11      633.21     15.02 o 
   2  -2   2      178.96      203.71      2.57 o 
   3  -2   2      412.82      440.10      6.22 o 
   4  -2   2      331.53      300.75      7.31 o 
   5  -2   2     1100.76     1111.15      4.08 o 
   6  -2   2       32.43       29.77      2.02 o 
   7  -2   2        3.56        2.63      1.88 o 
   8  -2   2       29.92       27.62      6.48 o 
   9  -2   2       23.14       15.33      2.37 o 
  -8  -1   2        0.38        1.57      3.99 o 
  -7  -1   2       38.20       36.79      3.61 o 
  -6  -1   2       23.38       19.84      2.47 o 
  -5  -1   2      349.82      356.97      4.37 o 
  -4  -1   2       24.41       26.44      2.37 o 
  -3  -1   2      965.25      960.08      5.98 o 
  -2  -1   2      947.41      890.96      6.22 o 
  -1  -1   2      246.25      274.00      5.79 o 
   0  -1   2      347.84      359.17     13.55 o 
   1  -1   2     2680.58     2822.56     40.04 o 
   2  -1   2      663.62      666.60      4.14 o 
   3  -1   2      200.15      189.70      2.51 o 
   4  -1   2      244.37      271.29      9.97 o 
   5  -1   2      969.52      951.11      9.90 o 
   6  -1   2      203.54      214.22      2.67 o 
   7  -1   2       82.06       81.18      4.96 o 
   8  -1   2        5.22        5.85      2.17 o 
  -8   0   2       11.69       13.86      3.85 o 
  -7   0   2       12.51       19.97      2.85 o 
  -6   0   2      273.82      272.09      4.30 o 
  -5   0   2       41.63       40.33      2.07 o 
  -4   0   2       13.69       16.36      1.89 o 
  -3   0   2      210.43      215.70      4.65 o 
  -2   0   2     2711.37     2821.63     25.54 o 
  -1   0   2      566.35      542.78      6.98 o 
   0   0   2       21.41       40.13      2.54 o 
   1   0   2      751.76      786.92     11.99 o 
   2   0   2      278.46      298.87      3.42 o 
   3   0   2       15.77       46.17      8.19 o 
   4   0   2       69.21       71.19      2.06 o 
   5   0   2       11.54       12.35      2.59 o 
   6   0   2      148.77      152.85      6.12 o 
   7   0   2      110.02       99.88      8.26 o 
   8   0   2        9.67        6.96      2.80 o 
  -9   1   2       31.17       29.92      2.47 o 
  -8   1   2      196.52      197.21      3.02 o 
  -7   1   2       63.34       61.62      2.15 o 
  -6   1   2      178.52      184.93      9.97 o 
  -5   1   2      385.57      393.82      2.94 o 
  -4   1   2     1120.91     1168.38     25.73 o 
  -3   1   2        3.42        9.28      1.92 o 
  -2   1   2       54.76       68.57      2.92 o 
  -1   1   2       54.52       53.47      3.47 o 
   1   1   2       17.46       40.92      2.42 o 
   2   1   2      646.78      729.84     14.96 o 
   3   1   2      134.94      142.12      2.26 o 
   4   1   2      694.48      698.24      4.06 o 
   5   1   2      153.40      139.28      3.66 o 
   6   1   2       53.62       52.36      3.37 o 
   7   1   2        4.87        8.78      3.70 o 
   8   1   2       71.72       72.15      2.80 o 
  -9   2   2       20.35       21.91      2.80 o 
  -8   2   2       10.12       11.69      2.68 o 
  -7   2   2      104.62      108.11      4.15 o 
  -6   2   2      333.57      333.42     21.81 o 
  -5   2   2      119.10      117.91      2.67 o 
  -4   2   2      425.10      442.02      3.73 o 
  -3   2   2     2084.41     2124.23     35.27 o 
  -2   2   2     1443.45     1444.91     36.91 o 
  -1   2   2     3893.58     4101.16     14.29 o 
   0   2   2       53.92       59.62      3.70 o 
   1   2   2     1020.07      996.43     45.88 o 
   2   2   2      435.95      403.95      3.48 o 
   3   2   2        7.82       11.45      2.68 o 
   4   2   2       11.93        7.82      2.13 o 
   5   2   2       29.97       37.70      2.67 o 
   6   2   2       59.15       59.89      4.84 o 
   7   2   2        9.52        6.62      2.47 o 
  -9   3   2       60.94       56.04      2.94 o 
  -8   3   2       49.74       50.33      1.91 o 
  -7   3   2        0.35        3.23      3.01 o 
  -6   3   2      159.40      171.60      2.72 o 
  -5   3   2      549.14      559.18      6.34 o 
  -4   3   2      190.41      172.24      2.43 o 
  -3   3   2      153.64      173.71      4.39 o 
  -2   3   2      221.08      226.06      7.36 o 
  -1   3   2     3415.94     3474.91     42.20 o 
   0   3   2      166.11      178.11      3.09 o 
   1   3   2       11.10       15.58      2.25 o 
   2   3   2       77.62       81.03      3.47 o 
   3   3   2      488.77      493.59      4.65 o 
   4   3   2       83.76       74.39      2.47 o 
   5   3   2       16.11       17.94      2.42 o 
   6   3   2       10.74        4.13      3.66 o 
  -9   4   2        4.77        8.96      2.80 o 
  -8   4   2        8.53       13.98      2.57 o 
  -7   4   2       54.19       51.75      7.24 o 
  -6   4   2        5.91        7.50      1.87 o 
  -5   4   2       20.38       23.45      1.98 o 
  -4   4   2       49.47       47.41      3.06 o 
  -3   4   2      257.52      254.49      2.67 o 
  -2   4   2     2216.13     2391.78     10.13 o 
  -1   4   2       54.89       54.92      2.37 o 
   0   4   2      575.22      546.47      4.79 o 
   1   4   2      633.56      591.41     24.45 o 
   2   4   2       84.60       81.80      1.85 o 
   3   4   2      135.37      132.15      1.90 o 
   4   4   2       18.91       22.58      1.97 o 
   5   4   2       98.51      108.44      3.01 o 
   6   4   2       27.21       28.44      2.87 o 
  -9   5   2       15.40       12.64      5.41 o 
  -8   5   2       35.70       31.05      2.62 o 
  -7   5   2       57.66       60.91      2.17 o 
  -6   5   2       56.12       58.27      2.42 o 
  -5   5   2       19.54       21.56      1.92 o 
  -4   5   2       53.39       52.92      5.29 o 
  -3   5   2      255.65      267.98      5.89 o 
  -2   5   2      186.88      185.84      2.82 o 
  -1   5   2       36.58       34.48      1.97 o 
   0   5   2       32.10       26.44      2.28 o 
   1   5   2      109.72      117.30      2.66 o 
   2   5   2      150.95      155.82      3.09 o 
   3   5   2       28.14       30.68      1.76 o 
   4   5   2        5.20        1.83      4.30 o 
   5   5   2       23.05       24.45      2.31 o 
  -8   6   2        3.14        6.43      5.13 o 
  -7   6   2       16.11       21.31      2.06 o 
  -6   6   2       27.00       31.66      1.99 o 
  -5   6   2        8.05       10.73      2.30 o 
  -4   6   2       17.11       12.27      2.30 o 
  -3   6   2       19.47       16.89      2.32 o 
  -2   6   2       10.79       16.21      2.28 o 
  -1   6   2       94.89       96.08      3.51 o 
   0   6   2       36.39       34.28      2.57 o 
   1   6   2        0.25       -2.37      2.37 o 
   2   6   2       43.05       44.20      6.31 o 
   3   6   2        6.79        9.86      1.81 o 
   4   6   2       11.89       13.84      3.06 o 
  -8   7   2       26.02       21.34      2.87 o 
  -7   7   2       12.17       12.01      2.21 o 
  -6   7   2        8.49        8.30      2.04 o 
  -5   7   2       64.11       73.89      2.63 o 
  -4   7   2      119.65      121.46      5.10 o 
  -3   7   2        0.20        0.73      1.61 o 
  -2   7   2        6.66        0.38      1.89 o 
  -1   7   2       20.34       20.32      3.47 o 
   0   7   2      124.75      135.13      5.41 o 
   1   7   2       25.40       30.76      2.56 o 
   2   7   2       74.35       81.76      2.75 o 
   3   7   2        6.69        7.77      2.35 o 
  -7   8   2        9.07       10.56      3.58 o 
  -6   8   2       27.36       27.40      1.93 o 
  -5   8   2        0.22        2.81      2.50 o 
  -4   8   2        0.78        1.16      3.47 o 
  -3   8   2       27.50       31.25      1.85 o 
  -2   8   2        9.95        9.16      3.42 o 
  -1   8   2        3.04        3.80      3.56 o 
   0   8   2        0.70        5.89      2.61 o 
   1   8   2        8.49       16.61      2.68 o 
  -6   9   2       10.86       10.25      2.90 o 
  -5   9   2        8.86       10.32      4.60 o 
  -4   9   2        2.41        5.30      7.17 o 
  -3   9   2        0.13       -4.51      4.51 o 
  -2   9   2       20.95       25.54      3.89 o 
  -1   9   2       22.72       14.67      5.13 o 
   2 -10   3       16.47       18.14      2.11 o 
   3 -10   3        5.55        4.18      2.34 o 
   4 -10   3       11.71        8.00      2.85 o 
   5 -10   3        2.20        9.69      8.95 o 
  -1  -9   3        4.24        9.21      2.94 o 
   0  -9   3        3.08        5.19      3.34 o 
   1  -9   3       21.94       18.06      2.24 o 
   2  -9   3       21.66       21.15      2.08 o 
   3  -9   3        1.12        1.10      4.11 o 
   4  -9   3        1.93        3.68      2.06 o 
   5  -9   3       34.13       35.62      7.95 o 
   6  -9   3       29.18       33.00      5.20 o 
   7  -9   3        0.18        5.45      3.63 o 
  -2  -8   3       38.02       35.51      3.89 o 
  -1  -8   3       10.32        9.97      3.42 o 
   0  -8   3        0.85        4.13      2.63 o 
   1  -8   3       30.88       26.95      1.95 o 
   2  -8   3       38.27       38.31      2.37 o 
   3  -8   3       18.50       17.40      3.80 o 
   4  -8   3        0.33       -1.91      2.33 o 
   5  -8   3        0.29        4.35      2.00 o 
   6  -8   3       50.92       51.60      5.06 o 
   7  -8   3        1.73        8.55      5.41 o 
   8  -8   3        1.28        1.73      5.25 o 
  -4  -7   3       13.66        9.66      6.41 o 
  -3  -7   3        0.22       -1.24      6.74 o 
  -2  -7   3       20.17       25.06      3.37 o 
  -1  -7   3       90.34       94.80      2.66 o 
   0  -7   3       95.23       95.26      4.46 o 
   1  -7   3        1.00        1.52      2.42 o 
   2  -7   3        0.69        1.69      2.21 o 
   3  -7   3       42.35       41.33      1.64 o 
   4  -7   3      159.59      161.77      9.68 o 
   5  -7   3       32.91       27.36      1.95 o 
   6  -7   3       43.77       45.76      2.90 o 
   7  -7   3       19.20       20.24      1.88 o 
   8  -7   3       23.69       24.35      2.32 o 
  -5  -6   3       16.95       18.30      2.37 o 
  -4  -6   3       50.50       45.32      6.27 o 
  -3  -6   3       95.37       90.40      2.26 o 
  -2  -6   3        8.28        7.12      2.28 o 
  -1  -6   3       20.93       21.79      2.64 o 
   0  -6   3      134.40      120.97      3.31 o 
   1  -6   3      648.95      617.01      3.46 o 
   2  -6   3      104.45       94.87      2.68 o 
   3  -6   3       91.43      100.24      2.75 o 
   4  -6   3      158.11      154.23      8.54 o 
   5  -6   3      169.99      165.93      3.32 o 
   6  -6   3        1.49        2.18      2.33 o 
   7  -6   3        0.71        4.72      1.64 o 
   8  -6   3       15.52       19.40      4.34 o 
  -6  -5   3       43.02       46.86      7.86 o 
  -5  -5   3       38.20       42.96      2.22 o 
  -4  -5   3        1.74       -2.00      2.00 o 
  -3  -5   3       15.48       21.30      2.30 o 
  -2  -5   3      429.14      416.36      4.27 o 
  -1  -5   3        6.43        6.23      2.47 o 
   0  -5   3       48.47       50.40      1.93 o 
   1  -5   3        0.78        0.06      1.76 o 
   2  -5   3      721.52      711.44      4.49 o 
   3  -5   3      665.36      689.66     11.46 o 
   4  -5   3       61.85       66.39      2.21 o 
   5  -5   3        1.22        1.43      6.03 o 
   6  -5   3      233.25      224.96      9.28 o 
   7  -5   3       52.97       50.64      5.20 o 
   8  -5   3        1.30       -1.38      1.85 o 
   9  -5   3        9.88       11.54      2.87 o 
  -6  -4   3        0.19        3.47      2.68 o 
  -5  -4   3      148.42      159.54      2.36 o 
  -4  -4   3      128.36      130.97      5.39 o 
  -3  -4   3       11.82       11.24      1.88 o 
  -2  -4   3        0.55        0.05      3.04 o 
  -1  -4   3      299.39      279.38     24.87 o 
   0  -4   3      325.52      312.54      4.44 o 
   1  -4   3      110.00      126.98      2.06 o 
   2  -4   3      293.92      326.71     12.67 o 
   3  -4   3     1162.09     1175.56      4.56 o 
   4  -4   3     1024.91     1048.51      4.15 o 
   5  -4   3      209.45      202.89      6.46 o 
   6  -4   3       49.98       47.57      4.58 o 
   7  -4   3      205.00      192.11      3.32 o 
   8  -4   3       25.23       27.55      2.57 o 
   9  -4   3        0.93       -3.85      3.85 o 
  -7  -3   3       10.01       10.50      4.27 o 
  -6  -3   3        8.50        6.49      2.83 o 
  -5  -3   3      143.57      138.29      8.66 o 
  -4  -3   3      702.98      677.40      4.22 o 
  -3  -3   3      863.71      833.12     11.52 o 
  -2  -3   3       10.79        7.83      2.26 o 
  -1  -3   3     1119.16     1198.16     56.28 o 
   0  -3   3      254.22      235.82      5.12 o 
   1  -3   3      617.20      613.17     22.05 o 
   2  -3   3       38.32       53.40      6.53 o 
   3  -3   3       17.56       13.66      1.92 o 
   4  -3   3      343.35      367.27      2.55 o 
   5  -3   3      465.34      455.86     10.92 o 
   6  -3   3       74.54       66.65      3.51 o 
   7  -3   3        1.69        1.99      4.06 o 
   8  -3   3       28.42       37.59      4.25 o 
   9  -3   3       40.81       35.13      2.15 o 
  -7  -2   3       64.71       60.34      2.45 o 
  -6  -2   3      127.83      125.38      5.01 o 
  -5  -2   3       47.87       41.82      3.42 o 
  -4  -2   3       11.17       16.81      1.88 o 
  -3  -2   3      973.17      953.76      5.89 o 
  -2  -2   3     1843.73     1853.27     40.82 o 
  -1  -2   3        7.46       14.58      1.71 o 
   0  -2   3        2.76        4.54      2.12 o 
   1  -2   3     2088.11     2248.77     16.31 o 
   2  -2   3      568.08      544.83     10.13 o 
   3  -2   3      208.84      199.09      6.86 o 
   4  -2   3       33.16       30.36      2.59 o 
   5  -2   3      362.64      378.62      2.75 o 
   6  -2   3      356.17      361.91      4.46 o 
   7  -2   3       22.72       27.06      2.37 o 
   8  -2   3        4.14        2.49      2.14 o 
  -8  -1   3        4.89        3.89      2.80 o 
  -7  -1   3       18.59       21.98      3.66 o 
  -6  -1   3      165.84      177.49      3.85 o 
  -5  -1   3      297.35      308.79      4.22 o 
  -4  -1   3      195.36      194.82      4.13 o 
  -3  -1   3        2.88        5.08      3.09 o 
  -1  -1   3     2441.76     2409.05     10.68 o 
   0  -1   3     1774.37     1684.79     24.94 o 
   1  -1   3       18.71       20.75      2.21 o 
   2  -1   3     2935.26     3262.17     10.18 o 
   3  -1   3     1933.02     2015.79     27.60 o 
   4  -1   3      267.17      260.77      2.53 o 
   5  -1   3       38.13       44.11      2.01 o 
   6  -1   3        0.49        1.26      2.61 o 
   7  -1   3       48.56       51.05      2.04 o 
   8  -1   3       11.84       24.09      5.39 o 
  -8   0   3       41.35       49.42      3.89 o 
  -7   0   3       42.47       37.95      2.12 o 
  -6   0   3       22.99       21.20      2.33 o 
  -5   0   3       38.00       33.58      1.78 o 
  -4   0   3     1035.59     1024.10      8.43 o 
  -3   0   3     1646.38     1743.07      5.77 o 
  -2   0   3      239.15      259.49      3.63 o 
  -1   0   3      366.53      389.27     11.51 o 
   0   0   3      475.96      469.64      5.88 o 
   1   0   3      209.17      198.10      2.34 o 
   2   0   3      282.28      282.47      6.66 o 
   3   0   3        5.11       13.95      2.35 o 
   4   0   3      989.26      990.11     29.24 o 
   5   0   3      262.43      277.75     11.75 o 
   6   0   3       16.63       19.29      1.76 o 
   7   0   3        4.75        1.67      4.87 o 
   8   0   3       11.80       17.69      5.84 o 
  -9   1   3        2.66        4.31      2.41 o 
  -8   1   3        0.23       -0.22      2.08 o 
  -7   1   3       46.27       51.22      4.03 o 
  -6   1   3       43.82       45.86      3.75 o 
  -5   1   3      105.55      113.81      4.49 o 
  -4   1   3        6.48       12.81      3.01 o 
  -3   1   3      597.37      624.26     18.70 o 
  -2   1   3      425.47      430.79      8.43 o 
  -1   1   3        6.61       11.83      3.14 o 
   0   1   3       15.22        9.07      2.70 o 
   1   1   3      281.98      266.49      4.67 o 
   2   1   3      450.39      411.65     13.94 o 
   3   1   3      619.16      594.32     12.40 o 
   4   1   3      219.56      214.23      3.37 o 
   5   1   3      163.11      161.78      4.59 o 
   6   1   3      203.02      185.03      2.91 o 
   7   1   3        8.79       11.53      2.92 o 
  -9   2   3       38.57       37.76      2.97 o 
  -8   2   3       30.40       27.73      2.18 o 
  -7   2   3       38.27       39.48      5.44 o 
  -6   2   3        0.68        5.10      2.28 o 
  -5   2   3      341.22      353.48      5.98 o 
  -4   2   3      757.16      745.61     12.44 o 
  -3   2   3      461.79      449.17      3.52 o 
  -2   2   3       34.91       32.89      2.48 o 
  -1   2   3      806.05      731.98      4.78 o 
   0   2   3      105.10       99.61      2.70 o 
   1   2   3        4.21        1.82      1.83 o 
   2   2   3      425.61      450.89     14.36 o 
   3   2   3      229.68      210.57      2.85 o 
   4   2   3      133.84      131.54      2.40 o 
   5   2   3       24.08       22.49      2.59 o 
   6   2   3        6.21        2.37      3.61 o 
   7   2   3       18.88       18.63      2.48 o 
  -9   3   3       51.34       49.05      2.99 o 
  -8   3   3      107.58      104.27      3.87 o 
  -7   3   3       13.97       14.35      4.25 o 
  -6   3   3      157.15      154.99      2.68 o 
  -5   3   3       72.95       76.26      2.55 o 
  -4   3   3      254.31      257.37      4.01 o 
  -3   3   3      222.33      205.00      2.92 o 
  -2   3   3       16.36       13.59      2.21 o 
  -1   3   3     1036.28     1137.51      5.27 o 
   0   3   3      117.66       95.79      2.49 o 
   1   3   3        1.64        2.03      1.42 o 
   2   3   3       42.39       45.90      3.32 o 
   3   3   3        3.15        3.51      3.23 o 
   4   3   3      133.48      133.63      2.80 o 
   5   3   3      135.89      111.93      2.90 o 
   6   3   3        7.14       11.63      3.75 o 
  -9   4   3        0.46        5.32      2.78 o 
  -8   4   3       10.77       11.88      6.65 o 
  -7   4   3      111.51      113.06      6.62 o 
  -6   4   3      155.36      152.96      4.25 o 
  -5   4   3       56.36       55.07      3.92 o 
  -4   4   3      105.75      105.61      2.62 o 
  -3   4   3      392.81      382.09      9.97 o 
  -2   4   3     2500.12     2567.95     47.99 o 
  -1   4   3      116.25      112.95      2.23 o 
   0   4   3      119.31      111.22      2.71 o 
   1   4   3      178.78      188.81     13.05 o 
   2   4   3      304.98      301.03      8.73 o 
   3   4   3       54.47       49.78      2.47 o 
   4   4   3        9.98       11.70      1.92 o 
   5   4   3       11.10       18.77      3.68 o 
   6   4   3       44.47       38.53      7.03 o 
  -9   5   3       43.65       40.22      4.63 o 
  -8   5   3        0.17        0.45      2.73 o 
  -7   5   3       22.89       25.73      2.11 o 
  -6   5   3      108.77      108.69      2.32 o 
  -5   5   3      177.82      178.87      2.82 o 
  -4   5   3       42.49       39.40      2.38 o 
  -3   5   3        0.86        2.49      2.82 o 
  -2   5   3      491.24      503.61     14.07 o 
  -1   5   3      315.58      324.41      4.32 o 
   0   5   3       21.53       19.01      2.55 o 
   1   5   3        1.07        0.47      2.63 o 
   2   5   3       56.95       65.81      2.04 o 
   3   5   3      111.01      120.01      2.28 o 
   4   5   3       27.18       29.22      1.86 o 
   5   5   3        0.10        4.17      2.32 o 
  -8   6   3       31.78       29.54      2.82 o 
  -7   6   3       17.81       14.76      2.57 o 
  -6   6   3        2.91        4.57      2.52 o 
  -5   6   3        0.38       -0.61      2.37 o 
  -4   6   3       84.89       84.21      2.13 o 
  -3   6   3      518.43      480.34      2.94 o 
  -2   6   3       34.85       37.91      4.01 o 
  -1   6   3       19.99       18.04      3.18 o 
   0   6   3      208.94      208.53      4.25 o 
   1   6   3      114.70      107.33      2.80 o 
   2   6   3       17.27       16.90      3.51 o 
   3   6   3        6.85       13.94      7.74 o 
   4   6   3       51.85       41.82      2.94 o 
  -8   7   3        3.32        6.12      2.66 o 
  -7   7   3       20.99       26.19      2.68 o 
  -6   7   3        1.18        3.36      2.05 o 
  -5   7   3        5.48       -0.03      3.16 o 
  -4   7   3        8.99       10.59      2.40 o 
  -3   7   3       44.89       50.06      2.04 o 
  -2   7   3       53.50       48.97      1.81 o 
  -1   7   3        0.20        2.90      3.42 o 
   0   7   3        0.43        4.76      2.63 o 
   1   7   3       37.29       41.52      2.14 o 
   2   7   3        0.22       -2.17      2.17 o 
  -7   8   3        0.06        2.08      6.36 o 
  -6   8   3        2.55        2.97      2.72 o 
  -5   8   3        2.21        8.01      3.66 o 
  -4   8   3        9.17        9.69      1.81 o 
  -3   8   3        9.02        6.27      2.50 o 
  -2   8   3        8.36        8.16      3.66 o 
  -1   8   3       34.13       26.78      2.36 o 
   0   8   3        1.20        6.79      2.66 o 
   1   8   3        0.36        1.20      2.37 o 
  -5   9   3        7.27        7.31      3.30 o 
  -4   9   3        2.34        4.38      2.75 o 
  -3   9   3        0.58        0.00      3.99 o 
  -2   9   3        0.03       16.95      3.89 o 
  -1   9   3       10.35       12.75      3.41 o 
   2 -10   4       25.03       18.88      4.10 o 
   3 -10   4        2.08        2.84      5.55 o 
   4 -10   4        1.78        1.49      2.31 o 
   5 -10   4        6.96        6.96      4.46 o 
  -1  -9   4       16.43       16.52      4.08 o 
   0  -9   4        1.63        3.76      2.35 o 
   1  -9   4        0.12       -0.63      1.92 o 
   2  -9   4      130.08      118.94      4.76 o 
   3  -9   4       47.98       51.81      5.60 o 
   4  -9   4        1.35        3.02      2.48 o 
   5  -9   4        3.15       -0.84      2.12 o 
   6  -9   4       19.69       18.78      2.31 o 
   7  -9   4       41.19       27.61      2.41 o 
  -2  -8   4        0.14        7.45      2.71 o 
  -1  -8   4        4.72        5.51      2.52 o 
   0  -8   4       41.02       48.53      4.27 o 
   1  -8   4       69.72       70.51      1.70 o 
   2  -8   4        0.15        2.85      3.73 o 
   3  -8   4       25.51       26.21      2.36 o 
   4  -8   4       49.01       53.56      3.47 o 
   5  -8   4        2.69        8.87      9.28 o 
   6  -8   4       47.47       41.44      3.23 o 
   7  -8   4        2.98        0.15      4.68 o 
   8  -8   4       25.14       26.12      2.89 o 
  -4  -7   4        2.87        0.04      3.28 o 
  -3  -7   4       73.38       69.56      9.07 o 
  -2  -7   4        0.18        4.98      2.42 o 
  -1  -7   4       19.01       18.42      2.52 o 
   0  -7   4        7.80        6.27      1.68 o 
   1  -7   4      217.78      218.20      3.13 o 
   2  -7   4       73.51       73.36      2.11 o 
   3  -7   4       11.50       15.09      5.22 o 
   4  -7   4       56.87       59.19      2.00 o 
   5  -7   4      149.30      159.34     10.37 o 
   6  -7   4        5.42        5.44      1.64 o 
   7  -7   4        0.20        6.80      6.84 o 
   8  -7   4       13.46       19.00      2.27 o 
  -5  -6   4        9.73       14.31      2.84 o 
  -4  -6   4        1.21        8.59      6.98 o 
  -3  -6   4       22.81       24.86      3.75 o 
  -2  -6   4      123.77      131.02      3.66 o 
  -1  -6   4      133.36      130.55      6.53 o 
   0  -6   4       14.44       14.35      1.43 o 
   1  -6   4       11.09       12.48      1.88 o 
   2  -6   4      211.68      213.69      5.29 o 
   3  -6   4      219.99      200.09      8.71 o 
   4  -6   4        2.58        4.23      1.80 o 
   5  -6   4       25.30       24.98      2.49 o 
   6  -6   4        5.11        7.27      4.44 o 
   7  -6   4       26.56       25.87      2.09 o 
   8  -6   4        2.37        3.38      5.74 o 
  -6  -5   4        4.76        8.88      3.30 o 
  -5  -5   4       56.44       47.37      5.77 o 
  -4  -5   4       77.35       76.96      9.87 o 
  -3  -5   4       21.07       14.95      1.91 o 
  -2  -5   4        5.76        1.23      3.18 o 
  -1  -5   4      246.31      229.45      9.99 o 
   0  -5   4      241.82      219.88      8.56 o 
   1  -5   4       33.10       34.93      1.85 o 
   2  -5   4       20.11       21.39      2.21 o 
   3  -5   4      587.91      598.79      5.10 o 
   4  -5   4      386.17      386.00      3.07 o 
   5  -5   4       17.17       20.69      1.90 o 
   6  -5   4        0.35        2.75      2.52 o 
   7  -5   4       49.01       46.54      2.05 o 
   8  -5   4       44.88       45.10      5.17 o 
   9  -5   4       12.46       17.84      8.62 o 
  -6  -4   4       16.77       21.84      2.70 o 
  -5  -4   4        2.74        3.13      2.04 o 
  -4  -4   4      116.54      124.00      3.85 o 
  -3  -4   4      170.00      160.61      4.84 o 
  -2  -4   4        1.12        3.56      2.28 o 
  -1  -4   4        0.72       -0.10      1.78 o 
   0  -4   4     1124.59     1056.39     31.77 o 
   1  -4   4     1008.90      949.60     34.18 o 
   2  -4   4     1169.35     1236.98     40.21 o 
   3  -4   4      225.85      239.64      4.91 o 
   4  -4   4      395.87      419.14      9.04 o 
   5  -4   4      161.39      169.36      3.39 o 
   6  -4   4       61.15       64.57      3.70 o 
   7  -4   4       16.70       19.02      1.98 o 
   8  -4   4        1.08        2.16      4.22 o 
   9  -4   4       10.30       10.14      3.82 o 
  -7  -3   4       27.73       28.08      3.35 o 
  -6  -3   4      218.20      222.00      2.36 o 
  -5  -3   4       61.37       54.16      2.02 o 
  -4  -3   4       10.05       15.22      2.16 o 
  -3  -3   4      294.75      278.62      5.98 o 
  -2  -3   4      334.99      306.89      3.56 o 
  -1  -3   4        1.06        3.17      1.50 o 
   0  -3   4       84.70       91.94      2.02 o 
   1  -3   4      251.30      247.09      2.24 o 
   2  -3   4     2666.04     2889.81     35.65 o 
   3  -3   4      332.41      336.03     12.15 o 
   4  -3   4       14.84       14.79      2.32 o 
   5  -3   4      106.98      104.79      6.57 o 
   6  -3   4      206.86      205.26      7.24 o 
   7  -3   4       31.53       32.71      2.49 o 
   8  -3   4       28.93       28.37      6.24 o 
  -7  -2   4        3.76        3.86      2.94 o 
  -6  -2   4       53.25       48.42     29.74 o 
  -5  -2   4      424.32      435.68      4.56 o 
  -4  -2   4      310.83      294.65      3.47 o 
  -3  -2   4        8.93       10.08      2.25 o 
  -2  -2   4        3.01        1.16      1.71 o 
  -1  -2   4      640.37      563.16      8.81 o 
   0  -2   4        2.40       12.65      1.44 o 
   1  -2   4      189.86      182.62      2.92 o 
   2  -2   4      535.43      549.47      3.63 o 
   3  -2   4     1978.74     2097.51      9.47 o 
   4  -2   4      989.16      916.61     18.23 o 
   5  -2   4      110.88      122.02      2.56 o 
   6  -2   4      168.54      159.90     10.06 o 
   7  -2   4       29.76       35.99      1.76 o 
   8  -2   4       34.67       33.10      5.36 o 
  -8  -1   4        2.64        2.80      3.94 o 
  -7  -1   4       97.09      109.61      3.94 o 
  -6  -1   4       81.22       80.98      3.66 o 
  -5  -1   4      302.75      347.95      4.37 o 
  -4  -1   4      707.66      722.02      5.55 o 
  -3  -1   4     1446.81     1385.60      7.50 o 
  -2  -1   4     1818.36     1943.72     24.76 o 
  -1  -1   4       34.61       27.05      2.10 o 
   0  -1   4      176.89      141.36      4.80 o 
   1  -1   4     1007.32      949.95     16.41 o 
   2  -1   4       53.36       43.99      1.59 o 
   3  -1   4      198.27      214.68      5.98 o 
   4  -1   4      189.94      184.26      2.75 o 
   5  -1   4      425.69      398.76      7.31 o 
   6  -1   4        1.83        2.62      1.83 o 
   7  -1   4        2.49        0.82      5.01 o 
   8  -1   4        9.99       14.11      2.26 o 
  -8   0   4        3.11        6.69      3.80 o 
  -7   0   4       41.99       43.91      2.61 o 
  -6   0   4      236.91      231.12      3.96 o 
  -5   0   4       72.69       68.49      5.98 o 
  -4   0   4      188.49      197.60      2.97 o 
  -3   0   4      873.10      923.03      9.02 o 
  -2   0   4      583.27      552.03      7.17 o 
  -1   0   4      641.35      691.78      5.89 o 
   0   0   4       15.52       15.05      1.56 o 
   1   0   4        1.48        3.74      1.31 o 
   2   0   4      771.70      753.06     11.61 o 
   3   0   4      443.09      414.44     15.08 o 
   4   0   4       79.08       92.89      2.78 o 
   5   0   4      133.90      134.98      4.63 o 
   6   0   4       56.69       61.66      3.82 o 
   7   0   4       55.40       59.57      2.51 o 
   8   0   4        8.45       14.72      3.63 o 
  -8   1   4        2.22        3.01      3.63 o 
  -7   1   4        5.15        5.26      2.94 o 
  -6   1   4       11.57       16.19      2.35 o 
  -5   1   4       88.08       91.24      2.63 o 
  -4   1   4      233.49      226.72      3.00 o 
  -3   1   4      904.69      967.19      5.35 o 
  -2   1   4      434.33      444.10      5.20 o 
  -1   1   4      873.94      821.64      4.90 o 
   0   1   4     1924.33     1846.78     73.32 o 
   1   1   4      836.91      839.16     18.46 o 
   2   1   4      453.28      485.74      9.00 o 
   3   1   4      309.86      286.40      3.20 o 
   4   1   4      658.45      644.56     10.12 o 
   5   1   4        0.49        4.09      1.46 o 
   6   1   4        3.27        3.75      2.11 o 
   7   1   4        6.74        8.01      2.15 o 
  -9   2   4        3.69        0.38      2.34 o 
  -8   2   4       56.41       53.39      2.00 o 
  -7   2   4       90.92       98.91      2.70 o 
  -6   2   4       39.98       44.88      2.40 o 
  -5   2   4       88.57       98.83      6.72 o 
  -4   2   4      842.10      910.21      5.82 o 
  -3   2   4       97.50       90.23      2.68 o 
  -2   2   4        1.84        0.84      2.49 o 
  -1   2   4      130.57      148.49      4.22 o 
   0   2   4      209.63      185.69      2.99 o 
   1   2   4      610.29      573.90     23.07 o 
   2   2   4        1.91       -0.57      2.23 o 
   3   2   4       34.24       39.25      4.06 o 
   4   2   4      102.52      103.18      2.35 o 
   5   2   4      107.03      102.79      2.33 o 
   6   2   4       32.48       39.58      9.14 o 
   7   2   4        3.43        3.85      3.50 o 
  -9   3   4        5.61        5.53      2.38 o 
  -8   3   4        1.55        3.96      1.83 o 
  -7   3   4        5.32        9.89      2.45 o 
  -6   3   4      206.95      196.04      3.18 o 
  -5   3   4       11.47        8.82      2.43 o 
  -4   3   4        0.49        1.40      2.33 o 
  -3   3   4      118.39      121.88      2.67 o 
  -2   3   4       68.05       51.57      2.38 o 
  -1   3   4      176.27      183.09      3.99 o 
   0   3   4       88.46       93.75      4.22 o 
   1   3   4       21.75       20.90      1.69 o 
   2   3   4      499.06      489.56      3.94 o 
   3   3   4      257.07      267.11      3.09 o 
   4   3   4        6.20        7.17      2.37 o 
   5   3   4       48.10       68.93      3.66 o 
   6   3   4       30.86       30.14      2.75 o 
  -9   4   4       35.72       33.06      3.30 o 
  -8   4   4       20.53       15.38      2.68 o 
  -7   4   4       10.26       15.69      5.65 o 
  -6   4   4       55.74       63.74      3.89 o 
  -5   4   4      595.44      602.36      3.81 o 
  -4   4   4      241.10      229.96      3.05 o 
  -3   4   4        1.60        4.30      2.28 o 
  -2   4   4      108.01      105.17      4.01 o 
  -1   4   4      530.99      529.91      5.08 o 
   0   4   4       76.31       80.39      2.68 o 
   1   4   4      182.07      190.21      8.21 o 
   2   4   4        1.00        0.59      2.29 o 
   3   4   4      157.97      156.86      4.98 o 
   4   4   4       50.44       53.95      5.22 o 
   5   4   4        0.12        2.96      2.59 o 
  -8   5   4        0.23        0.43      6.93 o 
  -7   5   4      115.82      104.16      2.82 o 
  -6   5   4        8.18        7.01      1.96 o 
  -5   5   4       11.53       13.40      2.32 o 
  -4   5   4      175.43      181.44      7.14 o 
  -3   5   4      105.57      106.73      4.96 o 
  -2   5   4      272.13      265.61      7.36 o 
  -1   5   4        7.21        5.32      3.28 o 
   0   5   4       30.34       33.10      1.91 o 
   1   5   4      130.20      125.23      5.67 o 
   2   5   4        0.22        1.01      3.16 o 
   3   5   4        1.92       -1.65      1.73 o 
   4   5   4       43.52       41.31      3.47 o 
  -8   6   4       10.60       11.21      5.08 o 
  -7   6   4       25.24       25.62      2.58 o 
  -6   6   4       60.18       59.78      4.30 o 
  -5   6   4        2.36        0.49      1.95 o 
  -4   6   4        5.42        5.62      2.82 o 
  -3   6   4      432.80      441.44     12.89 o 
  -2   6   4      159.88      157.51      2.74 o 
  -1   6   4       41.32       42.44      3.32 o 
   0   6   4        3.54        6.97      3.75 o 
   1   6   4       60.82       67.69     10.70 o 
   2   6   4      127.20      122.61      6.74 o 
   3   6   4        0.57        3.05      4.25 o 
  -8   7   4       10.49       12.86      2.95 o 
  -7   7   4        7.40        3.03      2.74 o 
  -6   7   4       12.73       15.56      2.54 o 
  -5   7   4       34.39       35.12      2.80 o 
  -4   7   4        5.30        2.65      1.73 o 
  -3   7   4       33.10       26.57      2.12 o 
  -2   7   4       15.02       15.33      2.42 o 
  -1   7   4       41.19       41.03      3.94 o 
   0   7   4       21.38       20.24      2.90 o 
   1   7   4        0.46        4.41      1.85 o 
   2   7   4        4.26        5.54      1.93 o 
  -7   8   4        1.42        1.84      5.84 o 
  -6   8   4        4.01        3.65      5.27 o 
  -5   8   4        1.81        5.06      2.67 o 
  -4   8   4       97.80       84.28      5.10 o 
  -3   8   4        0.63        6.17      3.66 o 
  -2   8   4        0.41        1.38      3.70 o 
  -1   8   4        6.18        5.37      2.67 o 
   0   8   4       27.01       18.85      3.94 o 
  -4   9   4        0.07        3.82      2.87 o 
  -3   9   4        5.76       -2.99      2.99 o 
   2 -10   5        2.07        3.89      2.05 o 
   3 -10   5       25.02       25.37      2.38 o 
   4 -10   5        4.91        3.98      2.59 o 
   5 -10   5        1.45        1.47      4.18 o 
  -1  -9   5       18.96       18.13      2.94 o 
   0  -9   5       62.71       65.63      6.76 o 
   1  -9   5        0.17        4.91      2.16 o 
   2  -9   5       49.05       43.79      1.93 o 
   3  -9   5       16.64       12.47      3.20 o 
   4  -9   5       27.91       29.75      4.03 o 
   5  -9   5        7.45        6.74      5.79 o 
   6  -9   5        0.43        5.48      7.93 o 
  -2  -8   5       32.03       29.10      2.80 o 
  -1  -8   5        0.99       12.39      3.70 o 
   0  -8   5        1.47        2.53      2.74 o 
   1  -8   5      176.84      177.42      4.91 o 
   2  -8   5       74.70       75.95      2.13 o 
   3  -8   5        1.06       -0.53      4.11 o 
   4  -8   5        2.65        3.99      1.91 o 
   5  -8   5       58.64       64.25      3.80 o 
   6  -8   5      136.41      128.52      2.47 o 
   7  -8   5        0.23        3.96      2.21 o 
  -4  -7   5        3.26        2.12      2.05 o 
  -3  -7   5        1.09        0.10      4.60 o 
  -2  -7   5       45.14       51.93      3.56 o 
  -1  -7   5       88.19       91.95      2.87 o 
   0  -7   5        1.82       13.38      7.06 o 
   1  -7   5      145.61      148.11      4.37 o 
   2  -7   5      144.73      145.05      6.24 o 
   3  -7   5      130.82      135.58      4.91 o 
   4  -7   5       17.93       19.12      1.66 o 
   5  -7   5       16.55       19.57      1.92 o 
   6  -7   5      135.99      128.10      2.28 o 
   7  -7   5       64.50       66.84      3.47 o 
   8  -7   5       14.07       10.44      2.36 o 
  -5  -6   5       46.52       40.93      3.99 o 
  -4  -6   5       54.26       53.74      6.76 o 
  -3  -6   5        7.50       10.16      2.00 o 
  -2  -6   5       15.71       14.00      2.23 o 
  -1  -6   5       81.56       75.33      4.03 o 
   0  -6   5      526.06      519.23     14.09 o 
   1  -6   5       27.74       24.24      1.62 o 
   2  -6   5        0.53        0.20      1.59 o 
   3  -6   5       26.21       29.95      1.86 o 
   4  -6   5       57.04       61.42      7.05 o 
   5  -6   5      161.21      161.23      6.19 o 
   6  -6   5       67.02       63.05      4.51 o 
   7  -6   5       35.47       36.89      2.50 o 
   8  -6   5       90.45       75.53      2.44 o 
  -5  -5   5        4.39       -0.18      2.15 o 
  -4  -5   5       91.16       87.02      2.27 o 
  -3  -5   5       37.04       42.72      1.73 o 
  -2  -5   5        2.07        6.31      3.09 o 
  -1  -5   5       39.68       37.07      2.04 o 
   0  -5   5      260.39      259.76      6.95 o 
   1  -5   5      394.21      374.06      5.92 o 
   2  -5   5       34.18       23.75      5.70 o 
   3  -5   5       37.36       48.06      1.98 o 
   4  -5   5      145.70      150.11      2.00 o 
   5  -5   5        8.95       10.64      2.37 o 
   6  -5   5       15.37       20.16      2.32 o 
   7  -5   5        9.70       10.65      2.99 o 
   8  -5   5       44.56       41.05      3.32 o 
  -6  -4   5       40.56       37.93      2.41 o 
  -5  -4   5       53.72       65.97      5.15 o 
  -4  -4   5        6.19        4.55      1.48 o 
  -3  -4   5       29.88       35.39      1.68 o 
  -2  -4   5      572.36      545.10      4.22 o 
  -1  -4   5      349.08      328.44     28.13 o 
   0  -4   5       32.05       36.99      3.86 o 
   1  -4   5      229.90      223.96      8.39 o 
   2  -4   5     1139.89     1193.37      4.25 o 
   3  -4   5      225.50      232.00      5.08 o 
   4  -4   5       73.06       72.07      2.06 o 
   5  -4   5      121.45      116.44      2.11 o 
   6  -4   5       44.45       48.51      4.41 o 
   7  -4   5       12.82       13.10      2.71 o 
   8  -4   5        0.25        4.10      8.97 o 
  -7  -3   5        8.57        7.63      2.47 o 
  -6  -3   5        3.01        5.95      2.21 o 
  -5  -3   5      198.51      185.87      2.13 o 
  -4  -3   5       53.60       56.76     14.82 o 
  -3  -3   5       49.00       47.04      2.42 o 
  -2  -3   5        5.86       12.11      2.25 o 
  -1  -3   5      469.90      408.76      7.04 o 
   0  -3   5      477.91      462.09     15.79 o 
   1  -3   5        1.12        3.76      1.77 o 
   2  -3   5      275.69      303.27      6.31 o 
   3  -3   5      897.80      931.44     21.76 o 
   4  -3   5       52.88       51.68      2.04 o 
   5  -3   5       46.51       41.33      2.40 o 
   6  -3   5        3.08        5.21      2.78 o 
   7  -3   5       63.70       62.34      9.59 o 
   8  -3   5       38.09       39.49      1.95 o 
  -7  -2   5        3.97       13.20      3.70 o 
  -6  -2   5       19.03       20.65      2.61 o 
  -5  -2   5        7.42        7.71      2.33 o 
  -4  -2   5       28.59       30.66      2.43 o 
  -3  -2   5      243.28      210.97      3.89 o 
  -2  -2   5       18.31       11.99      1.83 o 
  -1  -2   5      358.04      338.63      2.51 o 
   0  -2   5      184.60      143.49      2.18 o 
   1  -2   5     4231.72     4310.05    218.53 o 
   2  -2   5     1142.96     1202.31     17.43 o 
   3  -2   5      426.50      429.47      4.37 o 
   4  -2   5      112.20      123.76      7.12 o 
   5  -2   5      550.56      559.71      3.32 o 
   6  -2   5      165.77      167.66      4.15 o 
   7  -2   5        0.30        0.85      2.33 o 
   8  -2   5        2.19        2.58      1.93 o 
  -8  -1   5        8.16        7.47      2.28 o 
  -7  -1   5       74.34       73.53      3.94 o 
  -6  -1   5      270.82      260.51      4.27 o 
  -5  -1   5      221.51      199.75      4.03 o 
  -4  -1   5      214.04      215.61      3.37 o 
  -3  -1   5        1.17        2.20      2.97 o 
  -2  -1   5      573.19      548.55      7.78 o 
  -1  -1   5      213.21      200.39      6.56 o 
   0  -1   5       93.48       94.04      2.48 o 
   1  -1   5      412.03      392.68     11.87 o 
   2  -1   5      642.88      614.88     15.08 o 
   3  -1   5      446.58      427.47     10.45 o 
   4  -1   5       89.54       90.34      5.34 o 
   5  -1   5        7.11        8.57      2.25 o 
   6  -1   5       77.50       79.02      2.10 o 
   7  -1   5      113.97      114.08      2.76 o 
   8  -1   5        4.35        4.14      1.77 o 
  -8   0   5       14.37       11.63      3.89 o 
  -7   0   5       14.96       14.91      2.52 o 
  -6   0   5      176.64      181.05      3.13 o 
  -5   0   5      289.32      287.05      4.46 o 
  -4   0   5      412.31      395.99      4.94 o 
  -3   0   5        4.93       12.20      4.08 o 
  -2   0   5       54.87       52.22      2.23 o 
  -1   0   5       69.94      101.30      2.85 o 
   0   0   5     2022.84     2001.53     24.19 o 
   1   0   5      196.47      202.98      3.84 o 
   2   0   5      435.24      452.08      2.88 o 
   3   0   5      408.86      381.31     11.93 o 
   4   0   5      654.28      654.77     21.50 o 
   5   0   5      202.67      185.04      3.40 o 
   6   0   5        1.18       -0.35      1.98 o 
   7   0   5       15.00       19.08      4.04 o 
  -8   1   5       33.22       39.24      3.99 o 
  -7   1   5      150.22      149.50      2.87 o 
  -6   1   5      129.10      121.44      2.72 o 
  -5   1   5       88.85       87.95      2.65 o 
  -4   1   5      602.33      609.30      4.32 o 
  -3   1   5     2880.14     3003.63     19.27 o 
  -2   1   5      145.00      148.31      4.53 o 
  -1   1   5        1.32        2.36      1.80 o 
   0   1   5      445.09      396.44      5.98 o 
   1   1   5      978.33      951.78     16.01 o 
   2   1   5      657.29      653.56      9.73 o 
   3   1   5        4.47        2.62      1.67 o 
   4   1   5      120.41      113.90      5.79 o 
   5   1   5       31.28       43.41      5.82 o 
   6   1   5       19.90       26.77      2.83 o 
   7   1   5        1.27        6.07      2.25 o 
  -9   2   5        6.40       11.91      4.18 o 
  -8   2   5        0.89        2.66      2.65 o 
  -7   2   5      105.34      103.96      2.75 o 
  -6   2   5       62.74       66.46      8.21 o 
  -5   2   5      305.56      292.26      3.19 o 
  -4   2   5       33.80       35.95      2.45 o 
  -3   2   5      224.43      241.70      3.86 o 
  -2   2   5      544.14      538.24      5.41 o 
  -1   2   5      271.87      265.48     12.18 o 
   0   2   5      275.48      260.73      3.55 o 
   1   2   5      154.47      148.83     11.30 o 
   2   2   5      360.05      334.60      6.15 o 
   3   2   5      326.14      326.98      4.72 o 
   4   2   5        9.08        9.38      2.32 o 
   5   2   5        0.99       -0.29      2.14 o 
   6   2   5       54.92       60.23      3.04 o 
  -9   3   5        9.92        8.37      2.37 o 
  -8   3   5       17.10       18.30      2.85 o 
  -7   3   5       11.30       11.39      2.50 o 
  -6   3   5        2.93        4.94      2.33 o 
  -5   3   5      137.93      141.79      2.82 o 
  -4   3   5      531.51      531.46     14.93 o 
  -3   3   5        1.21        1.85      2.47 o 
  -2   3   5        0.71        2.44      2.25 o 
  -1   3   5      836.79      800.12     12.41 o 
   0   3   5      635.56      631.38     12.26 o 
   1   3   5       47.37       50.89      3.22 o 
   2   3   5        0.41       -1.14      3.32 o 
   3   3   5      458.56      465.63      3.75 o 
   4   3   5       82.02       82.74      3.61 o 
   5   3   5        6.04        7.31      2.61 o 
   6   3   5        2.24       -3.13      3.99 o 
  -8   4   5       61.19       61.40      2.77 o 
  -7   4   5        3.03        3.39      2.52 o 
  -6   4   5       39.65       37.80      2.47 o 
  -5   4   5       33.97       42.45      2.40 o 
  -4   4   5      108.47      117.22      2.75 o 
  -3   4   5      137.78      129.01      6.34 o 
  -2   4   5        2.95        7.07      5.29 o 
  -1   4   5       11.90       13.55      3.49 o 
   0   4   5      211.27      213.66      2.92 o 
   1   4   5       45.50       39.07      1.98 o 
   2   4   5       18.36       20.15      1.87 o 
   3   4   5        9.14       12.92      2.40 o 
   4   4   5       30.96       33.46      7.12 o 
   5   4   5       57.01       53.33      2.87 o 
  -8   5   5        9.14        6.21      2.27 o 
  -7   5   5       52.83       58.00      2.74 o 
  -6   5   5       53.44       57.46      4.79 o 
  -5   5   5       10.59       15.04      4.11 o 
  -4   5   5        0.53        3.10      2.33 o 
  -3   5   5        0.63        2.16      2.23 o 
  -2   5   5      310.66      285.48      4.41 o 
  -1   5   5        0.35       -0.38      2.28 o 
   0   5   5       26.02       25.29      2.52 o 
   1   5   5       24.95       34.02      1.82 o 
   2   5   5      167.78      164.93      2.43 o 
   3   5   5       21.21       27.39      2.13 o 
   4   5   5        0.77        3.33      1.93 o 
  -8   6   5        0.58        6.22      2.97 o 
  -7   6   5        7.74       13.84      5.20 o 
  -6   6   5       60.90       61.69      2.63 o 
  -5   6   5       96.39       98.60      3.49 o 
  -4   6   5       24.58       21.57      2.45 o 
  -3   6   5       14.63       21.41      2.71 o 
  -2   6   5       36.82       50.94      3.47 o 
  -1   6   5       92.21       93.74      2.19 o 
   0   6   5        0.31       -1.82      4.75 o 
   1   6   5        0.10        5.78      2.50 o 
   2   6   5        5.19       12.04      3.11 o 
   3   6   5       24.94       26.24      2.32 o 
  -7   7   5       14.59       12.95      2.82 o 
  -6   7   5        0.90        0.60      3.01 o 
  -5   7   5        8.27       11.91      5.25 o 
  -4   7   5       19.35       23.69      2.68 o 
  -3   7   5      184.51      160.78      4.18 o 
  -2   7   5        2.62       -2.90      3.47 o 
  -1   7   5        1.53        2.72      5.25 o 
   0   7   5       28.81       28.26      2.22 o 
   1   7   5       18.28       20.71      6.24 o 
   2   7   5        2.18        3.87      2.38 o 
  -6   8   5        2.72       -0.05      5.08 o 
  -5   8   5        0.61        2.81      2.74 o 
  -4   8   5       37.20       30.59      2.75 o 
  -3   8   5       10.65        5.79      2.80 o 
  -2   8   5       27.83       23.55      8.28 o 
  -1   8   5        2.97        2.52      2.25 o 
   0   8   5        1.70        2.55      2.38 o 
   2 -10   6       18.29       19.19      4.25 o 
   3 -10   6        2.21        2.58      2.38 o 
   4 -10   6       23.67       26.41      3.70 o 
  -1  -9   6        3.87        1.57      2.90 o 
   0  -9   6        4.80        4.65      2.23 o 
   1  -9   6        2.52        5.88      2.16 o 
   2  -9   6       55.52       48.37      1.81 o 
   3  -9   6        0.65       -1.59      2.14 o 
   4  -9   6        4.51        9.46      6.15 o 
   5  -9   6        3.47        3.40      4.18 o 
   6  -9   6       13.37       12.72      2.36 o 
  -2  -8   6       38.37       37.64      2.90 o 
  -1  -8   6       61.02       69.59      3.89 o 
   0  -8   6        8.14        9.52      2.08 o 
   1  -8   6        0.59        0.56      1.89 o 
   2  -8   6       80.59       83.90      4.63 o 
   3  -8   6       79.51       89.28      8.52 o 
   4  -8   6        0.42        9.02      1.95 o 
   5  -8   6        0.38        2.90      2.49 o 
   6  -8   6       21.83       22.36      1.95 o 
   7  -8   6       30.45       31.90      2.32 o 
  -4  -7   6       33.58       29.86      2.49 o 
  -3  -7   6        5.24        7.28      3.54 o 
  -2  -7   6        8.67       -2.28      2.61 o 
  -1  -7   6       88.14       84.30      4.06 o 
   0  -7   6       68.86       73.02      2.40 o 
   1  -7   6      379.52      390.02     13.14 o 
   2  -7   6       43.61       40.32      2.48 o 
   3  -7   6       51.21       60.15      4.03 o 
   4  -7   6      116.13      117.98      3.96 o 
   5  -7   6       28.06       31.35      2.02 o 
   6  -7   6       87.19       81.45      2.67 o 
   7  -7   6        3.04        1.15      3.11 o 
   8  -7   6        6.05        9.64      2.89 o 
  -5  -6   6        0.21        2.16      2.85 o 
  -4  -6   6       14.94       18.49      2.65 o 
  -3  -6   6      146.25      147.11     15.00 o 
  -2  -6   6       20.76       23.02      2.42 o 
  -1  -6   6        4.42        7.50      2.87 o 
   0  -6   6      187.49      180.76      4.14 o 
   1  -6   6      322.91      328.73      7.89 o 
   2  -6   6      110.34      104.27      2.96 o 
   3  -6   6        0.54        3.75      1.83 o 
   4  -6   6       67.23       76.36      2.43 o 
   5  -6   6      403.59      433.27      8.85 o 
   6  -6   6       25.28       28.69      2.48 o 
   7  -6   6       30.80       32.00      6.86 o 
   8  -6   6       39.18       34.24      5.53 o 
  -5  -5   6       13.46       21.66      2.72 o 
  -4  -5   6        1.00        5.99      4.34 o 
  -3  -5   6        0.27        1.24      1.92 o 
  -2  -5   6      122.87      142.03      3.56 o 
  -1  -5   6       92.65       88.09      2.52 o 
   0  -5   6      196.02      194.85      5.08 o 
   1  -5   6       40.23       43.01      4.92 o 
   2  -5   6      200.20      194.65      5.50 o 
   3  -5   6      335.64      321.79      6.43 o 
   4  -5   6       38.59       32.44      3.32 o 
   5  -5   6      178.03      175.50      6.74 o 
   6  -5   6      105.39      114.62      5.08 o 
   7  -5   6      124.29      120.36      4.20 o 
   8  -5   6       58.48       69.08     13.65 o 
  -6  -4   6        7.57        8.45      2.35 o 
  -5  -4   6       67.75       66.82      2.20 o 
  -4  -4   6      174.08      167.12      2.33 o 
  -3  -4   6        7.15       11.94      2.33 o 
  -2  -4   6        0.93        0.60      2.31 o 
  -1  -4   6      673.31      651.63     19.16 o 
   0  -4   6      526.18      494.87     13.72 o 
   1  -4   6      182.31      193.06      4.62 o 
   2  -4   6       98.21      116.19      3.18 o 
   3  -4   6        4.68        5.04      1.68 o 
   4  -4   6      415.71      428.56      6.24 o 
   5  -4   6       58.20       55.24      3.47 o 
   6  -4   6        0.83        4.61      5.10 o 
   7  -4   6       89.45       85.72      5.15 o 
   8  -4   6       77.24       75.39      3.44 o 
  -7  -3   6       52.07       57.72      5.01 o 
  -6  -3   6       14.89       17.01      1.86 o 
  -5  -3   6       22.74       12.04      2.43 o 
  -4  -3   6        0.55        5.23      3.06 o 
  -3  -3   6       93.51       85.14      2.11 o 
  -2  -3   6       87.00       79.53      2.17 o 
  -1  -3   6       69.30       69.69      1.86 o 
   0  -3   6       87.42       82.49      3.69 o 
   1  -3   6      209.39      174.20      2.25 o 
   2  -3   6      974.99     1030.33     25.30 o 
   3  -3   6       29.68       25.79      1.90 o 
   4  -3   6      109.38      110.25      2.75 o 
   5  -3   6       20.74       23.01      2.28 o 
   6  -3   6      118.15      124.16      3.18 o 
   7  -3   6       38.85       32.45      2.16 o 
   8  -3   6       11.92       16.83      9.71 o 
  -7  -2   6        0.23        3.23      2.75 o 
  -6  -2   6      115.75      122.11      2.43 o 
  -5  -2   6       94.04       89.91      2.09 o 
  -4  -2   6       18.90       21.74      2.53 o 
  -3  -2   6       28.65       30.32      1.94 o 
  -2  -2   6      535.79      481.34      4.08 o 
  -1  -2   6      751.63      711.15      3.23 o 
   0  -2   6      976.78      982.24     17.61 o 
   1  -2   6      530.74      562.04     18.03 o 
   2  -2   6      897.40      925.75     18.22 o 
   3  -2   6      887.07      909.45      7.52 o 
   4  -2   6       12.82       14.58      2.45 o 
   5  -2   6       18.00       18.10      3.18 o 
   6  -2   6       10.31       15.86      5.63 o 
   7  -2   6       12.17       15.27      9.16 o 
   8  -2   6       14.14       15.82      2.25 o 
  -8  -1   6       42.71       37.27      2.52 o 
  -7  -1   6        6.36        4.88      4.39 o 
  -6  -1   6       40.21       36.34      2.11 o 
  -5  -1   6       96.43      109.04      2.63 o 
  -4  -1   6      450.71      428.92      3.34 o 
  -3  -1   6        6.54        7.46      2.06 o 
  -2  -1   6        0.75        3.57      1.58 o 
  -1  -1   6      123.27      109.23      4.71 o 
   0  -1   6      295.44      266.91      6.80 o 
   1  -1   6     1012.48     1064.73     34.82 o 
   2  -1   6      264.21      265.47      5.68 o 
   3  -1   6       13.88       15.04      1.69 o 
   4  -1   6      355.10      326.73      2.97 o 
   5  -1   6       69.72       64.33      2.17 o 
   6  -1   6       11.17        8.93      3.28 o 
   7  -1   6        8.20        8.83      1.69 o 
   8  -1   6        1.40       12.46      4.60 o 
  -8   0   6        0.21        6.22      3.85 o 
  -7   0   6      132.39      147.16      3.99 o 
  -6   0   6       19.70       17.23      3.51 o 
  -5   0   6        0.73       -1.19      3.28 o 
  -4   0   6       22.63       21.88      4.08 o 
  -3   0   6      416.26      371.08     19.30 o 
  -2   0   6      235.53      256.72      3.28 o 
  -1   0   6       52.95       71.96      2.61 o 
   0   0   6      809.56      842.52      7.76 o 
   1   0   6     2043.94     2044.71     48.94 o 
   2   0   6      808.05      823.18     12.36 o 
   3   0   6       81.06       85.89      3.09 o 
   4   0   6      197.28      190.72      7.83 o 
   5   0   6      460.97      445.44      8.94 o 
   6   0   6       27.05       36.58      3.14 o 
   7   0   6        3.14        1.90      1.80 o 
  -8   1   6        8.72       10.49      2.75 o 
  -7   1   6       71.73       70.72      2.67 o 
  -6   1   6      343.77      347.84      7.69 o 
  -5   1   6      399.98      407.62     12.82 o 
  -4   1   6       13.48       19.87      2.62 o 
  -3   1   6      208.41      210.28      5.63 o 
  -2   1   6      691.58      677.77      4.46 o 
  -1   1   6      684.63      665.28      9.92 o 
   0   1   6        4.11        5.65      2.23 o 
   1   1   6       11.72        9.26      1.58 o 
   2   1   6      544.34      519.93      3.59 o 
   3   1   6      366.77      362.60      3.51 o 
   4   1   6        2.54        4.86      2.30 o 
   5   1   6        0.62       -0.44      5.25 o 
   6   1   6       80.01       80.39      2.78 o 
   7   1   6       29.96       30.14      3.63 o 
  -8   2   6       60.10       60.19      3.92 o 
  -7   2   6       45.03       41.29      2.58 o 
  -6   2   6       35.45       37.85      2.50 o 
  -5   2   6      228.99      244.29      3.12 o 
  -4   2   6      291.19      282.51      3.69 o 
  -3   2   6        6.70       10.25      2.86 o 
  -2   2   6      139.44      146.68      5.27 o 
  -1   2   6      622.22      629.70      6.22 o 
   0   2   6      716.99      692.79     14.55 o 
   1   2   6       74.17       73.69      2.57 o 
   2   2   6        2.10        5.32      2.37 o 
   3   2   6      221.24      220.94     14.43 o 
   4   2   6      411.83      400.86     10.63 o 
   5   2   6        1.97        8.71      6.41 o 
   6   2   6        0.33        3.00      3.42 o 
  -8   3   6       39.54       35.90      4.79 o 
  -7   3   6       97.81      102.81      2.84 o 
  -6   3   6       26.73       21.43      2.53 o 
  -5   3   6        9.11       11.54      2.35 o 
  -4   3   6      706.23      722.64      4.63 o 
  -3   3   6      304.05      298.12      4.11 o 
  -2   3   6      107.92       99.78      3.85 o 
  -1   3   6        0.43       -0.12      2.23 o 
   0   3   6      262.05      245.87      4.49 o 
   1   3   6      823.83      819.32     23.56 o 
   2   3   6       84.52       80.97      5.29 o 
   3   3   6        0.82        6.88      3.28 o 
   4   3   6        0.77       -1.57      3.42 o 
   5   3   6       47.81       49.46      2.85 o 
  -8   4   6       10.04       13.52      2.82 o 
  -7   4   6        0.41        2.63      2.52 o 
  -6   4   6      151.23      145.29      6.74 o 
  -5   4   6       85.28       84.96      2.88 o 
  -4   4   6        2.72        5.45      2.32 o 
  -3   4   6       38.20       38.91      2.47 o 
  -2   4   6      128.97      133.39      3.85 o 
  -1   4   6       10.78       13.85      2.52 o 
   0   4   6        0.45       -0.68      1.84 o 
   1   4   6        3.63        2.97      2.24 o 
   2   4   6      175.43      173.42      2.38 o 
   3   4   6       71.73       70.84      4.30 o 
   4   4   6        4.53        8.01      1.85 o 
   5   4   6        2.44        4.97      3.70 o 
  -8   5   6        0.24       -0.31      3.92 o 
  -7   5   6        2.82        7.45      2.69 o 
  -6   5   6        0.42        4.76      2.47 o 
  -5   5   6      151.72      143.67      7.60 o 
  -4   5   6       18.87       19.04      2.85 o 
  -3   5   6        4.57        5.92      2.33 o 
  -2   5   6       16.38       19.61      3.28 o 
  -1   5   6      120.98      124.50      2.65 o 
   0   5   6       66.39       66.44      1.86 o 
   1   5   6        1.01        2.03      1.96 o 
   2   5   6       26.96       24.92      2.11 o 
   3   5   6       29.86       33.67      2.27 o 
   4   5   6       30.30       29.94      4.63 o 
  -7   6   6       31.07       28.74      2.87 o 
  -6   6   6       10.71       13.36      2.60 o 
  -5   6   6        0.91        2.61      2.52 o 
  -4   6   6       30.25       32.77      2.55 o 
  -3   6   6       17.59       18.18      3.51 o 
  -2   6   6        5.55        1.83      2.38 o 
  -1   6   6        2.34        2.18      1.93 o 
   0   6   6        0.35        3.09      2.14 o 
   1   6   6       32.63       37.04      5.20 o 
   2   6   6        0.09        5.15      2.65 o 
  -7   7   6        5.84       14.93      3.85 o 
  -6   7   6       19.80       22.49      3.66 o 
  -5   7   6        0.89        0.02      2.63 o 
  -4   7   6        9.18        9.27      2.17 o 
  -3   7   6       51.83       50.89      3.85 o 
  -2   7   6       12.33       12.01      3.54 o 
  -1   7   6        0.09        3.89      2.85 o 
   0   7   6        0.49       -0.47      2.22 o 
   1   7   6        8.56       11.10      2.31 o 
  -5   8   6        9.76       13.92      2.85 o 
  -4   8   6       14.88       14.00      3.99 o 
  -3   8   6        2.78        1.19      2.71 o 
  -2   8   6        3.84        5.91      2.85 o 
  -1   8   6        3.32        4.70      3.21 o 
   3 -10   7        6.25        4.96      2.19 o 
   0  -9   7        3.58        6.01      2.80 o 
   1  -9   7        8.05        8.51      1.70 o 
   2  -9   7        1.50        2.32      2.74 o 
   3  -9   7       10.63       13.67      1.87 o 
   4  -9   7       22.66       28.03      3.83 o 
   5  -9   7        0.15        4.90      9.59 o 
   6  -9   7        8.13        5.32      4.56 o 
  -2  -8   7        0.33       -3.47      3.89 o 
  -1  -8   7       11.02       12.39      3.75 o 
   0  -8   7       50.27       50.60      2.25 o 
   1  -8   7       16.48       15.78      2.08 o 
   2  -8   7        2.19        5.08      1.78 o 
   3  -8   7       16.83       21.88      2.05 o 
   4  -8   7       14.48       16.87      2.94 o 
   5  -8   7       12.71       15.42      2.85 o 
   6  -8   7       12.07       12.40      1.92 o 
   7  -8   7       10.34       13.10      7.41 o 
  -3  -7   7       69.05       70.78      2.84 o 
  -2  -7   7      108.13       99.45      2.94 o 
  -1  -7   7       25.20       25.69      2.55 o 
   0  -7   7        2.47        6.35      2.06 o 
   1  -7   7      277.69      289.25      8.70 o 
   2  -7   7       40.37       44.19      1.99 o 
   3  -7   7        7.43       10.53      1.68 o 
   4  -7   7        2.41        2.64      1.89 o 
   5  -7   7       40.57       45.19      2.47 o 
   6  -7   7       78.05       83.26      2.68 o 
   7  -7   7        1.08        0.70      2.22 o 
  -4  -6   7        1.81        4.69      2.78 o 
  -3  -6   7       10.60       14.02      3.56 o 
  -2  -6   7       86.67       86.21      3.66 o 
  -1  -6   7      269.24      262.80      7.97 o 
   0  -6   7       22.23       18.04      1.48 o 
   1  -6   7       75.45       76.80      1.81 o 
   2  -6   7       89.98      105.58      5.86 o 
   3  -6   7      111.03      112.03      3.76 o 
   4  -6   7        8.69        6.11      2.37 o 
   5  -6   7       23.12       16.38      1.66 o 
   6  -6   7       50.82       48.95      2.92 o 
   7  -6   7      117.03      113.43      2.87 o 
   8  -6   7        4.25        4.62      2.34 o 
  -5  -5   7        7.73        7.72      2.20 o 
  -4  -5   7       53.52       54.47      4.32 o 
  -3  -5   7       81.72       70.92      3.80 o 
  -2  -5   7       22.82       22.64      3.37 o 
  -1  -5   7        8.89       11.46      1.88 o 
   0  -5   7     1557.29     1512.59     35.08 o 
   1  -5   7      601.75      587.42     18.21 o 
   2  -5   7       83.30       83.56      4.73 o 
   3  -5   7       68.67       72.08      2.13 o 
   4  -5   7      216.87      231.42      5.60 o 
   5  -5   7      565.05      584.65      3.47 o 
   6  -5   7        3.11        3.47      2.40 o 
   7  -5   7        4.88        7.55      5.06 o 
   8  -5   7       74.40       72.89      2.20 o 
  -6  -4   7       35.10       38.35      2.37 o 
  -5  -4   7        3.76        6.21      2.65 o 
  -4  -4   7       64.74       57.23      3.54 o 
  -3  -4   7       36.51       46.75      1.76 o 
  -2  -4   7      173.31      172.75      7.19 o 
  -1  -4   7      180.17      179.05      3.26 o 
   0  -4   7      108.07      106.72      3.10 o 
   1  -4   7      136.18      123.54      2.25 o 
   2  -4   7      305.12      276.53      4.77 o 
   3  -4   7       85.80       80.67      3.45 o 
   4  -4   7      274.44      273.54      2.90 o 
   5  -4   7        4.91        9.41      3.99 o 
   6  -4   7      239.64      238.30      2.71 o 
   7  -4   7       90.36       84.73      2.28 o 
   8  -4   7       35.04       34.64      5.86 o 
  -7  -3   7        2.97        1.34      2.38 o 
  -6  -3   7       24.16       26.88      2.22 o 
  -5  -3   7       60.56       61.40      1.88 o 
  -4  -3   7        0.60        2.87      2.63 o 
  -3  -3   7        3.76        1.99      1.54 o 
  -2  -3   7       35.35       39.65      2.97 o 
  -1  -3   7      782.46      769.48     19.36 o 
   0  -3   7      101.35      108.15      1.98 o 
   1  -3   7        3.36        9.21      1.84 o 
   2  -3   7      208.64      200.83      4.98 o 
   3  -3   7      313.01      304.47      9.18 o 
   4  -3   7      461.81      432.16      8.42 o 
   5  -3   7        7.66        8.08      1.65 o 
   6  -3   7      109.97      120.63      4.96 o 
   7  -3   7      175.66      184.68      5.90 o 
   8  -3   7       62.64       62.27      5.92 o 
  -7  -2   7       18.49       16.10      2.19 o 
  -6  -2   7        0.30        1.88      2.19 o 
  -5  -2   7      167.38      160.90      2.42 o 
  -4  -2   7      136.89      144.98      2.25 o 
  -3  -2   7      176.70      184.77      5.51 o 
  -2  -2   7      125.19      126.39      2.30 o 
  -1  -2   7      529.57      488.58      7.87 o 
   0  -2   7      848.16      834.48     13.53 o 
   1  -2   7       31.58       21.59      1.89 o 
   2  -2   7      117.28      118.65      4.38 o 
   3  -2   7      212.56      220.52      2.80 o 
   4  -2   7       47.59       48.79      1.60 o 
   5  -2   7       48.64       47.45      1.71 o 
   6  -2   7        8.75       10.64      2.29 o 
   7  -2   7       26.52       27.35      1.67 o 
   8  -2   7       45.25       44.51      7.07 o 
  -7  -1   7       70.70       68.32      2.82 o 
  -6  -1   7       88.89       79.73      3.16 o 
  -5  -1   7       35.08       27.86      1.95 o 
  -4  -1   7        0.64        4.59      1.95 o 
  -3  -1   7      488.23      468.21      3.15 o 
  -2  -1   7      370.00      359.52      8.50 o 
  -1  -1   7        0.80        1.31      2.03 o 
   0  -1   7       19.80       42.05      2.50 o 
   1  -1   7     2012.22     2045.77     23.90 o 
   2  -1   7      282.29      277.86      5.32 o 
   3  -1   7      236.53      223.24      7.38 o 
   4  -1   7       62.74       56.34      3.05 o 
   5  -1   7      194.15      182.26      5.23 o 
   6  -1   7      111.62      114.66      4.49 o 
   7  -1   7        4.95        4.41      2.55 o 
  -8   0   7        2.11       10.04      5.74 o 
  -7   0   7        3.48        1.47      3.70 o 
  -6   0   7      144.63      146.54      4.03 o 
  -5   0   7       90.48       90.57      3.66 o 
  -4   0   7        0.72       -1.99      1.99 o 
  -3   0   7       31.35       32.18      2.40 o 
  -2   0   7      951.01      886.93      4.84 o 
  -1   0   7     1846.04     1839.12      7.26 o 
   0   0   7      500.95      516.02      7.27 o 
   1   0   7      104.26       92.90      1.86 o 
   2   0   7     1244.71     1199.32     32.55 o 
   3   0   7      192.39      187.80      5.18 o 
   4   0   7        1.88        5.64      1.60 o 
   5   0   7       23.49       27.81      2.64 o 
   6   0   7       15.06       17.19      1.91 o 
   7   0   7       51.58       45.87      2.07 o 
  -8   1   7       43.45       45.38      4.22 o 
  -7   1   7       28.40       29.53      3.75 o 
  -6   1   7       11.10       12.44      3.47 o 
  -5   1   7      196.07      206.11      4.41 o 
  -4   1   7      317.43      311.12      6.12 o 
  -3   1   7        2.82        3.89      3.18 o 
  -2   1   7       22.38       29.72      3.13 o 
  -1   1   7        9.62        5.95      2.42 o 
   0   1   7     2039.55     2001.70     50.67 o 
   1   1   7      230.01      222.55      6.41 o 
   2   1   7       37.24       39.82      2.41 o 
   3   1   7       80.27       68.77      2.61 o 
   4   1   7      283.38      280.55      5.46 o 
   5   1   7       35.02       35.57      2.12 o 
   6   1   7        2.53        6.64      2.70 o 
  -8   2   7       33.52       30.85      5.29 o 
  -7   2   7       85.81       92.04      2.80 o 
  -6   2   7       23.92       25.26      2.74 o 
  -5   2   7        0.90       -0.69      2.28 o 
  -4   2   7       15.67       16.08      2.96 o 
  -3   2   7      408.60      413.70      5.94 o 
  -2   2   7        3.18        4.21      1.82 o 
  -1   2   7       34.30       41.10      2.22 o 
   0   2   7      149.28      135.82      3.14 o 
   1   2   7      656.38      656.51     19.87 o 
   2   2   7      265.58      288.85      4.22 o 
   3   2   7       40.60       43.39      2.38 o 
   4   2   7       97.03       88.75      2.27 o 
   5   2   7       50.22       53.15      2.27 o 
   6   2   7       32.30       28.07      3.04 o 
  -8   3   7        5.45        6.38      2.77 o 
  -7   3   7       80.40       80.95      2.85 o 
  -6   3   7      141.59      139.00      2.94 o 
  -5   3   7       66.24       60.27      3.14 o 
  -4   3   7       54.68       60.16      3.10 o 
  -3   3   7      114.79      120.32      3.22 o 
  -2   3   7      261.74      252.43      3.89 o 
  -1   3   7      258.81      254.90      4.15 o 
   0   3   7        2.48        1.43      1.90 o 
   1   3   7       60.19       60.80      5.06 o 
   2   3   7      132.23      138.66      2.65 o 
   3   3   7       64.82       56.77      3.80 o 
   4   3   7        0.26       -3.56      3.56 o 
   5   3   7        2.78       10.35      3.99 o 
  -8   4   7       42.99       33.65      3.00 o 
  -7   4   7        3.31        2.04      3.87 o 
  -6   4   7       19.92       20.10      2.53 o 
  -5   4   7       84.26       88.91      6.22 o 
  -4   4   7      110.71      105.75      3.01 o 
  -3   4   7       10.98       13.10      3.18 o 
  -2   4   7       28.81       30.82      2.54 o 
  -1   4   7      129.92      127.77      4.91 o 
   0   4   7      138.44      137.16      4.83 o 
   1   4   7        4.72        4.87      1.95 o 
   2   4   7        2.89       -0.15      3.63 o 
   3   4   7      102.74      104.01      2.33 o 
   4   4   7        5.43        9.73      1.91 o 
  -8   5   7       21.13       17.78      3.00 o 
  -7   5   7        7.42        6.84      2.77 o 
  -6   5   7        4.36        3.95      2.58 o 
  -5   5   7       40.48       39.39      2.65 o 
  -4   5   7       36.76       39.57      2.58 o 
  -3   5   7       76.04       71.73      3.70 o 
  -2   5   7       13.03       14.32      2.80 o 
  -1   5   7        1.46       -0.42      1.92 o 
   0   5   7      156.73      160.56      2.16 o 
   1   5   7       65.09       63.10      1.99 o 
   2   5   7       24.37       30.09      2.57 o 
   3   5   7        5.79       14.00      3.54 o 
  -7   6   7       16.54       14.80      3.24 o 
  -6   6   7       39.67       39.17      2.84 o 
  -5   6   7       11.21       14.45      2.60 o 
  -4   6   7        0.34       -2.05      2.47 o 
  -3   6   7        0.14       -0.57      3.51 o 
  -2   6   7       30.57       32.13      3.85 o 
  -1   6   7       19.10       15.19      1.85 o 
   0   6   7        6.50        5.27      2.12 o 
   1   6   7        3.98        4.13      3.63 o 
   2   6   7       31.28       31.43      2.05 o 
  -6   7   7        7.44        6.51      2.90 o 
  -5   7   7        6.65       10.04      2.80 o 
  -4   7   7        1.58        0.38      3.75 o 
  -3   7   7        1.13        1.80      2.53 o 
  -2   7   7        0.16       -0.21      2.60 o 
  -1   7   7       13.18       10.08      1.96 o 
   0   7   7        3.63        1.26      2.12 o 
  -3   8   7       18.75       13.37      2.41 o 
   0  -9   8       28.66       28.42      2.44 o 
   1  -9   8       10.99       13.23      2.20 o 
   2  -9   8        1.56        3.88      1.92 o 
   3  -9   8        0.81        9.41      2.17 o 
   4  -9   8       86.56       78.72      2.97 o 
   5  -9   8       13.43       17.16      2.04 o 
  -2  -8   8       21.80       20.27      3.99 o 
  -1  -8   8        3.01       -0.52      3.85 o 
   0  -8   8        0.12       -0.84      2.16 o 
   1  -8   8        3.33        5.86      2.45 o 
   2  -8   8       79.92       86.41      6.38 o 
   3  -8   8       26.64       25.93      1.83 o 
   4  -8   8        0.19       -0.75      2.07 o 
   5  -8   8       27.09       29.52      2.69 o 
   6  -8   8       80.32       73.21      6.36 o 
  -3  -7   8        0.14        4.58      2.72 o 
  -2  -7   8       22.84       29.95      3.66 o 
  -1  -7   8       80.90       81.15      5.79 o 
   0  -7   8        3.09        1.72      1.52 o 
   1  -7   8        7.79       14.01      3.09 o 
   2  -7   8        0.85        3.56      1.52 o 
   3  -7   8      100.83      102.10      4.47 o 
   4  -7   8       11.71       13.79      1.56 o 
   5  -7   8        1.61        5.59      4.89 o 
   6  -7   8        1.77        4.98      3.82 o 
   7  -7   8       27.51       26.59      2.05 o 
  -4  -6   8       36.09       37.71      2.90 o 
  -3  -6   8       48.15       47.28      1.98 o 
  -2  -6   8       17.07       14.95      3.61 o 
  -1  -6   8        5.51        7.18      3.94 o 
   0  -6   8        6.39        4.73      1.47 o 
   1  -6   8      156.43      154.09      6.14 o 
   2  -6   8       31.18       28.76      2.75 o 
   3  -6   8       16.06       15.82      1.66 o 
   4  -6   8       42.31       47.03      1.79 o 
   5  -6   8      104.88      108.34      4.91 o 
   6  -6   8       44.55       40.54      3.73 o 
   7  -6   8        7.66        7.54      6.12 o 
  -5  -5   8        2.65        4.31      2.24 o 
  -4  -5   8       22.30       20.53      6.38 o 
  -3  -5   8      214.46      206.35     14.05 o 
  -2  -5   8      346.71      344.30      4.56 o 
  -1  -5   8       14.80       18.61      2.32 o 
   0  -5   8      328.98      330.71      9.85 o 
   1  -5   8       88.25       88.53      4.54 o 
   2  -5   8      101.58       98.04      2.68 o 
   3  -5   8       17.17       17.69      1.61 o 
   4  -5   8       13.55       16.82      1.75 o 
   5  -5   8      127.45      127.39      2.67 o 
   6  -5   8       33.63       41.93      4.41 o 
   7  -5   8        2.84       -1.21      2.65 o 
  -6  -4   8        4.15        4.22      3.12 o 
  -5  -4   8       77.49       87.74      2.85 o 
  -4  -4   8       32.66       30.56      2.05 o 
  -3  -4   8       13.63       18.59      1.94 o 
  -2  -4   8      240.93      218.48     24.90 o 
  -1  -4   8      441.69      411.21     23.55 o 
   0  -4   8      359.58      351.65     16.31 o 
   1  -4   8       19.78       23.75      4.36 o 
   2  -4   8       24.12       31.95      4.14 o 
   3  -4   8      218.57      217.67      7.67 o 
   4  -4   8      164.45      161.78      5.47 o 
   5  -4   8       63.75       59.84      3.98 o 
   6  -4   8      108.92      115.51      4.02 o 
   7  -4   8       49.72       50.37      2.47 o 
   8  -4   8       31.80       32.86      3.01 o 
  -6  -3   8        9.20        9.09      1.89 o 
  -5  -3   8        6.04        5.03      3.05 o 
  -4  -3   8      209.71      202.70      2.99 o 
  -3  -3   8      130.92      128.46      2.31 o 
  -2  -3   8      102.85       99.02      3.70 o 
  -1  -3   8     1234.45     1180.46     23.50 o 
   0  -3   8     1434.94     1394.38     19.93 o 
   1  -3   8      705.41      701.03     26.29 o 
   2  -3   8        0.98        3.06      1.85 o 
   3  -3   8      102.27      103.22      6.08 o 
   4  -3   8     1232.10     1239.77     27.89 o 
   5  -3   8      135.97      140.34      5.82 o 
   6  -3   8        8.65        8.57      1.58 o 
   7  -3   8       90.57       99.55      2.92 o 
  -7  -2   8       67.67       66.30      3.49 o 
  -6  -2   8       92.56       99.55      2.33 o 
  -5  -2   8       11.62        9.10      1.71 o 
  -4  -2   8       14.36        9.90      1.85 o 
  -3  -2   8      320.21      313.40      6.17 o 
  -2  -2   8      981.09     1010.59     22.80 o 
  -1  -2   8       14.02       17.68      2.28 o 
   0  -2   8       10.28       13.21      1.65 o 
   1  -2   8      379.75      340.38     10.92 o 
   2  -2   8      676.62      647.83     17.97 o 
   3  -2   8       96.92       86.92      2.67 o 
   4  -2   8      138.62      134.04      3.67 o 
   5  -2   8      214.97      210.62      7.40 o 
   6  -2   8      286.72      281.02      7.09 o 
   7  -2   8       43.19       49.84      4.02 o 
  -7  -1   8        1.35        2.90      2.23 o 
  -6  -1   8       86.31       83.90      4.46 o 
  -5  -1   8       84.82       89.13      2.19 o 
  -4  -1   8        4.58        5.72      2.28 o 
  -3  -1   8      183.09      183.91      2.82 o 
  -2  -1   8      492.15      460.27      3.80 o 
  -1  -1   8      465.02      459.65      3.80 o 
   0  -1   8       30.68       28.09      1.59 o 
   1  -1   8       62.34       61.67      1.99 o 
   2  -1   8      147.79      145.31      2.20 o 
   3  -1   8      793.30      768.28     19.96 o 
   4  -1   8       21.00       24.12      2.52 o 
   5  -1   8        0.44        6.17      4.43 o 
   6  -1   8      116.10      123.35      8.02 o 
   7  -1   8      115.72      111.21      2.20 o 
  -8   0   8       25.20       25.46      3.04 o 
  -7   0   8        6.86        2.90      6.36 o 
  -6   0   8       12.62       12.28      2.00 o 
  -5   0   8       21.52       25.91      3.51 o 
  -4   0   8      383.28      392.95      6.48 o 
  -3   0   8      323.79      307.84      4.08 o 
  -2   0   8       51.10       44.43      2.42 o 
  -1   0   8      232.40      211.53      3.85 o 
   0   0   8      412.49      384.00      3.17 o 
   1   0   8      106.91      104.59      4.65 o 
   2   0   8       30.38       35.06      1.77 o 
   3   0   8      207.56      207.63      2.31 o 
   4   0   8      117.64      121.68      2.28 o 
   5   0   8       45.30       53.83      1.87 o 
   6   0   8        0.26        1.95      2.83 o 
  -8   1   8        6.21        4.18      4.13 o 
  -7   1   8      118.57      117.49      4.37 o 
  -6   1   8        0.35        2.71      3.56 o 
  -5   1   8        0.80        2.80      4.03 o 
  -4   1   8       26.00       33.71      4.60 o 
  -3   1   8      426.86      385.12      4.22 o 
  -2   1   8       74.81       70.26      2.56 o 
  -1   1   8       11.16       16.19      2.28 o 
   0   1   8      289.59      295.38      2.91 o 
   1   1   8      326.56      316.42     14.47 o 
   2   1   8        2.58        1.29      1.89 o 
   3   1   8       26.93       28.02      2.36 o 
   4   1   8        4.99        4.71      2.42 o 
   5   1   8       94.12       95.74      2.84 o 
   6   1   8       18.34       15.01      3.39 o 
  -8   2   8        0.72       -1.38      4.13 o 
  -7   2   8       14.75       12.67      3.75 o 
  -6   2   8       43.31       48.56      3.19 o 
  -5   2   8       38.91       40.95      3.15 o 
  -4   2   8       41.35       47.74      4.41 o 
  -3   2   8       74.33       77.57      3.37 o 
  -2   2   8      485.05      494.87      4.56 o 
  -1   2   8      533.92      541.00      6.72 o 
   0   2   8       61.04       61.19      1.88 o 
   1   2   8      227.11      214.81      6.69 o 
   2   2   8       91.98       95.46      3.61 o 
   3   2   8      115.33      120.62      3.80 o 
   4   2   8        0.27        1.69      2.07 o 
   5   2   8        0.15       -2.33      3.89 o 
  -8   3   8       50.14       44.13      3.05 o 
  -7   3   8        6.63        7.81      2.67 o 
  -6   3   8       30.62       32.44      3.56 o 
  -5   3   8       64.55       67.94      3.26 o 
  -4   3   8      130.55      126.02      4.06 o 
  -3   3   8        0.41        5.52      3.70 o 
  -2   3   8       16.61       17.76      2.15 o 
  -1   3   8      413.02      395.81      3.12 o 
   0   3   8      300.42      298.55      2.59 o 
   1   3   8        0.41       -0.41      2.45 o 
   2   3   8        1.49        2.00      1.98 o 
   3   3   8       41.16       39.64      3.61 o 
   4   3   8       67.42       61.95      3.94 o 
   5   3   8        0.37        0.24      4.03 o 
  -8   4   8       21.18       18.18      3.00 o 
  -7   4   8       41.12       41.42      3.15 o 
  -6   4   8       23.48       23.08      2.86 o 
  -5   4   8        6.64        4.91      3.05 o 
  -4   4   8       64.05       66.08      3.54 o 
  -3   4   8       33.67       36.93      2.04 o 
  -2   4   8       78.73       81.20      2.13 o 
  -1   4   8        3.06        3.74      1.89 o 
   0   4   8       48.51       47.29      2.01 o 
   1   4   8      162.08      159.86      4.53 o 
   2   4   8       76.55       78.54      2.67 o 
   3   4   8       11.76       12.32      3.16 o 
   4   4   8        0.49       -1.28      2.34 o 
  -7   5   8        6.95        9.04      2.77 o 
  -6   5   8       26.29       25.21      2.80 o 
  -5   5   8       93.50       94.12      3.54 o 
  -4   5   8        8.47       11.06      4.41 o 
  -3   5   8        8.77       10.57      2.42 o 
  -2   5   8       88.22       86.38      2.67 o 
  -1   5   8       41.29       47.06      2.27 o 
   0   5   8       12.43        8.26      1.75 o 
   1   5   8        1.30        6.82      2.09 o 
   2   5   8       26.55       28.48      2.77 o 
   3   5   8       16.91       13.87      5.44 o 
  -6   6   8        0.86        2.85      2.79 o 
  -5   6   8       28.74       27.17      3.02 o 
  -4   6   8        7.32        8.73      3.66 o 
  -3   6   8       11.93       14.69      5.46 o 
  -2   6   8        0.10        2.62      5.34 o 
  -1   6   8       17.46       19.74      2.26 o 
   0   6   8       20.99       22.96      2.25 o 
   1   6   8        3.75        5.70      2.27 o 
  -5   7   8        0.06       -1.09      4.18 o 
  -4   7   8        3.04        3.82      6.00 o 
  -3   7   8        8.71       11.69      2.92 o 
  -2   7   8        4.18        3.28      1.94 o 
  -1   7   8        9.12       12.37      2.34 o 
   0  -9   9        0.35        1.75      2.92 o 
   1  -9   9        2.80        1.03      3.38 o 
   2  -9   9       54.19       57.95      2.55 o 
   3  -9   9       19.93       17.43      2.50 o 
   4  -9   9       14.36       14.98      4.78 o 
   5  -9   9        2.66        2.19      2.32 o 
  -2  -8   9        2.11        3.66      3.99 o 
  -1  -8   9       45.62       52.88      4.08 o 
   0  -8   9       43.60       43.19      2.77 o 
   1  -8   9        9.75       10.60      1.69 o 
   2  -8   9       14.45       13.37      1.82 o 
   3  -8   9       61.47       60.23      1.78 o 
   4  -8   9      124.13      124.08      8.63 o 
   5  -8   9       11.26       13.00      1.96 o 
   6  -8   9       19.85       11.55      1.78 o 
  -3  -7   9       12.67        7.68      2.84 o 
  -2  -7   9       17.31       18.80      2.75 o 
  -1  -7   9        3.57        3.12      2.06 o 
   0  -7   9       16.08       17.44      1.98 o 
   1  -7   9        5.90        4.15      1.97 o 
   2  -7   9        7.46        7.88      1.51 o 
   3  -7   9       78.36       74.46      3.20 o 
   4  -7   9       28.50       29.90      3.10 o 
   5  -7   9       75.59       77.49      2.54 o 
   6  -7   9       35.25       31.77      3.14 o 
   7  -7   9        4.38       -1.54      1.84 o 
  -4  -6   9        0.64        3.88      2.00 o 
  -3  -6   9       27.22       26.74      3.35 o 
  -2  -6   9       68.54       69.92      2.75 o 
  -1  -6   9       11.17       14.49      1.99 o 
   0  -6   9       62.78       64.62      1.83 o 
   1  -6   9       82.77       85.04      7.67 o 
   2  -6   9      126.61      132.65      3.48 o 
   3  -6   9       16.44       19.37      1.95 o 
   4  -6   9       11.28        9.62      2.21 o 
   5  -6   9      136.46      132.75      5.72 o 
   6  -6   9       55.60       47.87      2.97 o 
   7  -6   9       36.39       34.16      2.01 o 
  -5  -5   9       43.06       41.05      2.94 o 
  -4  -5   9       22.84       22.78      2.67 o 
  -3  -5   9        6.00        7.62      2.52 o 
  -2  -5   9       54.79       58.96      3.66 o 
  -1  -5   9      195.62      196.01      4.70 o 
   0  -5   9       26.99       25.39      1.92 o 
   1  -5   9       41.48       38.67      2.67 o 
   2  -5   9        6.91        7.91      3.83 o 
   3  -5   9       85.30       93.11      4.56 o 
   4  -5   9       20.48       21.96      2.15 o 
   5  -5   9        0.39        3.80      1.95 o 
   6  -5   9        5.75        4.96      2.97 o 
   7  -5   9       57.04       56.02      8.99 o 
  -6  -4   9       19.44       22.59      3.11 o 
  -5  -4   9        2.39        2.26      1.90 o 
  -4  -4   9      183.93      178.73      4.12 o 
  -3  -4   9      225.42      213.68      2.41 o 
  -2  -4   9        0.48        3.31      2.33 o 
  -1  -4   9      213.39      201.71      9.58 o 
   0  -4   9      640.70      610.77     14.33 o 
   1  -4   9      394.46      392.96     11.56 o 
   2  -4   9       60.05       51.27      2.33 o 
   3  -4   9       18.23       20.13      1.92 o 
   4  -4   9      208.36      214.05      4.75 o 
   5  -4   9      253.43      243.18      7.58 o 
   6  -4   9        9.09        7.94      3.38 o 
   7  -4   9       16.87       24.94      1.96 o 
  -6  -3   9       55.79       56.84      2.57 o 
  -5  -3   9        6.57        8.09      2.07 o 
  -4  -3   9       46.28       42.82      2.55 o 
  -3  -3   9      292.96      253.12     60.99 o 
  -2  -3   9      525.44      522.47     24.40 o 
  -1  -3   9      575.95      587.32     15.74 o 
   0  -3   9        4.42        5.67      1.59 o 
   1  -3   9      141.04      138.39      7.31 o 
   2  -3   9      726.03      748.49     15.25 o 
   3  -3   9       71.62       71.65      1.77 o 
   4  -3   9       78.01       79.13      1.81 o 
   5  -3   9       10.62       13.84      1.52 o 
   6  -3   9       89.24       81.25      2.95 o 
   7  -3   9        8.99       16.05      2.25 o 
  -7  -2   9        0.83       -1.22      2.38 o 
  -6  -2   9       37.47       41.13      2.29 o 
  -5  -2   9      171.91      173.96      2.43 o 
  -4  -2   9       64.70       64.90      2.09 o 
  -3  -2   9       32.62       32.35      1.76 o 
  -2  -2   9      167.85      158.30      2.67 o 
  -1  -2   9     1042.57     1023.05     18.99 o 
   0  -2   9      196.43      201.11      3.22 o 
   1  -2   9       44.55       42.48      3.25 o 
   2  -2   9       44.73       45.88      1.62 o 
   3  -2   9      529.88      527.35     17.45 o 
   4  -2   9      280.31      271.78      7.21 o 
   5  -2   9       40.81       41.45      2.46 o 
   6  -2   9       22.41       21.05      2.64 o 
   7  -2   9       87.64       93.81      3.49 o 
  -7  -1   9        2.75       -0.50      3.07 o 
  -6  -1   9        9.72       11.94      1.90 o 
  -5  -1   9       57.43       49.48      2.21 o 
  -4  -1   9       90.83      102.28      2.45 o 
  -3  -1   9        3.19        5.04      2.56 o 
  -2  -1   9      356.53      368.13      3.47 o 
  -1  -1   9      437.62      400.46      4.27 o 
   0  -1   9      523.11      508.45      8.52 o 
   1  -1   9      184.48      171.05      2.01 o 
   2  -1   9        3.96        4.01      1.49 o 
   3  -1   9      691.65      703.41     24.92 o 
   4  -1   9      119.48      130.31      6.76 o 
   5  -1   9      158.25      157.03     10.48 o 
   6  -1   9       86.81       92.40      2.07 o 
  -7   0   9       79.63       76.32      3.17 o 
  -6   0   9       61.81       60.62      2.77 o 
  -5   0   9       20.74       19.11      1.87 o 
  -4   0   9       35.36       34.56      3.23 o 
  -3   0   9      723.03      730.66      4.32 o 
  -2   0   9      205.89      187.60      3.75 o 
  -1   0   9        1.06        1.95      2.33 o 
   0   0   9        6.36        7.35      2.70 o 
   1   0   9      440.77      399.26     10.09 o 
   2   0   9      205.34      212.96      2.30 o 
   3   0   9      136.50      134.37      4.70 o 
   4   0   9        8.11        6.40      2.14 o 
   5   0   9      156.17      156.49      7.57 o 
   6   0   9       70.77       74.63      4.39 o 
  -7   1   9        4.82        3.71      3.20 o 
  -6   1   9       67.84       77.18      2.93 o 
  -5   1   9       47.88       52.57      2.19 o 
  -4   1   9       27.64       33.04      3.09 o 
  -3   1   9        4.21        1.95      3.13 o 
  -2   1   9      201.86      198.57      2.94 o 
  -1   1   9      145.65      147.11      3.70 o 
   0   1   9        1.99        5.45      1.71 o 
   1   1   9       10.89       14.86      2.32 o 
   2   1   9      268.10      267.68      7.74 o 
   3   1   9       26.07       32.33      2.42 o 
   4   1   9        4.72        2.43      2.48 o 
   5   1   9        9.91       10.68      2.74 o 
  -7   2   9       11.84       13.15      4.84 o 
  -6   2   9        5.22        6.17      4.41 o 
  -5   2   9       47.27       45.67      3.37 o 
  -4   2   9      306.82      295.22      3.28 o 
  -3   2   9       61.08       54.78      2.42 o 
  -2   2   9        9.74       13.15      2.33 o 
  -1   2   9       28.82       26.93      2.29 o 
   0   2   9      388.59      380.83      2.87 o 
   1   2   9      156.21      159.71      3.03 o 
   2   2   9      152.89      157.79      4.08 o 
   3   2   9        5.66        8.92      3.51 o 
   4   2   9       59.50       66.65      3.89 o 
   5   2   9        4.33       -3.94      3.94 o 
  -7   3   9       10.85       16.47      4.98 o 
  -6   3   9       28.17       29.39      3.53 o 
  -5   3   9        2.20        2.35      3.84 o 
  -4   3   9        7.51        9.87      3.32 o 
  -3   3   9       96.47       92.82      2.43 o 
  -2   3   9       30.38       35.83      1.95 o 
  -1   3   9       61.99       61.25      2.08 o 
   0   3   9        0.70        2.49      1.90 o 
   1   3   9        8.39       12.83      1.94 o 
   2   3   9       18.78       20.93      2.49 o 
   3   3   9        1.67        1.59      2.13 o 
   4   3   9        2.59        3.40      4.91 o 
  -7   4   9        1.66        4.18      3.49 o 
  -6   4   9        8.56       11.37      3.57 o 
  -5   4   9        4.90        5.79      4.56 o 
  -4   4   9       13.41       12.90      2.18 o 
  -3   4   9       11.33        9.64      2.89 o 
  -2   4   9       68.55       65.47      3.38 o 
  -1   4   9      129.96      129.53      5.70 o 
   0   4   9       60.46       58.01      2.16 o 
   1   4   9        0.14        0.98      2.02 o 
   2   4   9       24.83       26.87      8.64 o 
   3   4   9       34.68       26.51      3.25 o 
  -7   5   9       11.30       11.50      3.29 o 
  -6   5   9        3.67        4.68      3.51 o 
  -5   5   9       17.93       19.75      4.65 o 
  -4   5   9       24.28       29.88      2.86 o 
  -3   5   9        0.65       -0.62      2.48 o 
  -2   5   9       42.45       39.50      2.12 o 
  -1   5   9       22.76       22.48      1.82 o 
   0   5   9       19.92       24.13      2.00 o 
   1   5   9       13.52       13.53      2.22 o 
   2   5   9        0.69       -2.32      2.32 o 
  -6   6   9        0.50        2.14      2.95 o 
  -5   6   9        6.13        7.83      4.13 o 
  -4   6   9        0.83       -1.20      2.89 o 
  -3   6   9       31.18       31.24      2.39 o 
  -2   6   9        3.79        4.46      2.18 o 
  -1   6   9        0.61        0.12      2.90 o 
   0   6   9       12.17       12.11      2.01 o 
  -3   7   9        2.81        3.18      2.94 o 
   1  -9  10        0.23        2.47      2.07 o 
   2  -9  10       18.06       18.41      3.43 o 
   3  -9  10        9.95       17.98      8.39 o 
   4  -9  10       18.33       17.83      2.37 o 
  -1  -8  10       16.67       19.08      4.08 o 
   0  -8  10       37.04       36.25      2.77 o 
   1  -8  10       58.46       51.44      2.02 o 
   2  -8  10       11.67       13.56      2.01 o 
   3  -8  10        1.40        3.06      3.08 o 
   4  -8  10       44.44       40.81      3.27 o 
   5  -8  10        9.79       12.42      1.80 o 
  -3  -7  10       10.88       12.16      2.75 o 
  -2  -7  10       78.06       84.31      4.08 o 
  -1  -7  10       24.06       29.53      2.65 o 
   0  -7  10        4.56        4.86      2.49 o 
   1  -7  10       53.34       57.70      1.88 o 
   2  -7  10      123.88      121.74      3.11 o 
   3  -7  10      126.49      114.80      6.44 o 
   4  -7  10        0.28       -1.57      1.79 o 
   5  -7  10       13.82       14.39      1.55 o 
   6  -7  10       61.18       56.27      3.74 o 
  -4  -6  10       30.99       30.60      3.00 o 
  -3  -6  10        4.55        9.31      2.17 o 
  -2  -6  10        5.13        7.79      2.61 o 
  -1  -6  10      163.58      157.44      2.89 o 
   0  -6  10      132.40      130.01      2.45 o 
   1  -6  10        7.56        4.30      1.53 o 
   2  -6  10       28.86       31.57      1.82 o 
   3  -6  10      416.57      416.37      9.17 o 
   4  -6  10      159.56      151.25      6.44 o 
   5  -6  10       37.97       35.86      2.24 o 
   6  -6  10        9.13       12.44      2.08 o 
  -5  -5  10       10.26       18.07      2.99 o 
  -4  -5  10       46.48       48.29      2.35 o 
  -3  -5  10      164.36      167.15     10.80 o 
  -2  -5  10       10.42       11.73      2.42 o 
  -1  -5  10       55.69       52.48      2.12 o 
   0  -5  10        2.52        4.38      1.90 o 
   1  -5  10      148.97      149.98      4.45 o 
   2  -5  10      158.70      143.40      3.82 o 
   3  -5  10       16.11       15.97      1.54 o 
   4  -5  10      128.48      139.44      2.37 o 
   5  -5  10      182.24      173.04      4.64 o 
   6  -5  10       22.09       17.63      2.12 o 
   7  -5  10        0.56       -1.13      1.89 o 
  -5  -4  10        2.05        2.11      2.26 o 
  -4  -4  10        0.32       -0.08      2.63 o 
  -3  -4  10       37.53       42.13      2.55 o 
  -2  -4  10      178.64      179.34      3.09 o 
  -1  -4  10       41.16       36.20      8.45 o 
   0  -4  10        0.64       -1.08      4.25 o 
   1  -4  10        8.18        4.68      1.69 o 
   2  -4  10      137.28      142.43      3.98 o 
   3  -4  10       82.47       79.03      2.17 o 
   4  -4  10       66.12       63.27      2.02 o 
   5  -4  10       39.88       40.88      2.28 o 
   6  -4  10      140.65      139.88      4.08 o 
   7  -4  10        6.27        6.45      2.19 o 
  -6  -3  10        7.73        6.93      2.89 o 
  -5  -3  10      110.89      105.95     26.50 o 
  -4  -3  10       66.93       69.72      1.94 o 
  -3  -3  10       42.41       45.29      2.07 o 
  -2  -3  10       78.64       76.29      2.11 o 
  -1  -3  10      332.19      319.39      6.58 o 
   0  -3  10       17.52       21.01      2.56 o 
   1  -3  10        0.84        6.75      2.25 o 
   2  -3  10        5.29        6.14      1.92 o 
   3  -3  10       79.39       84.40      4.57 o 
   4  -3  10       34.47       30.66      1.71 o 
   5  -3  10        1.60        3.57      1.96 o 
   6  -3  10        9.28       14.97      2.97 o 
   7  -3  10        6.91        9.61      1.83 o 
  -6  -2  10        0.36        4.37      2.23 o 
  -5  -2  10       67.02       65.71      2.07 o 
  -4  -2  10      272.76      257.04      8.35 o 
  -3  -2  10      131.54      133.93      6.81 o 
  -2  -2  10      235.28      228.30      7.74 o 
  -1  -2  10      413.79      398.16     10.21 o 
   0  -2  10      447.73      438.74      5.44 o 
   1  -2  10       23.91       31.80      1.66 o 
   2  -2  10       39.71       41.64      3.61 o 
   3  -2  10       43.67       47.05      3.42 o 
   4  -2  10      253.83      263.34      3.62 o 
   5  -2  10       77.47       77.12      7.90 o 
   6  -2  10       12.61       19.18      4.82 o 
  -7  -1  10       27.73       25.00      2.64 o 
  -6  -1  10       52.16       56.73      2.72 o 
  -5  -1  10        9.31        9.47      2.31 o 
  -4  -1  10       28.13       29.31      2.74 o 
  -3  -1  10      240.88      237.68      3.89 o 
  -2  -1  10     1126.49     1097.31      5.70 o 
  -1  -1  10       16.90       25.30      3.28 o 
   0  -1  10       35.00       36.58      1.68 o 
   1  -1  10      532.74      521.30      8.64 o 
   2  -1  10      419.83      413.57     11.38 o 
   3  -1  10      185.91      188.74      2.11 o 
   4  -1  10        0.84        0.43      2.12 o 
   5  -1  10       60.98       56.98      2.19 o 
   6  -1  10       57.82       60.81      3.55 o 
  -7   0  10        0.29        2.54      2.06 o 
  -6   0  10       83.39       86.09      2.73 o 
  -5   0  10      124.13      119.29      3.75 o 
  -4   0  10      111.20      117.77      2.85 o 
  -3   0  10        3.12        7.17      3.04 o 
  -2   0  10      429.62      416.98      4.27 o 
  -1   0  10      315.26      299.11      3.28 o 
   0   0  10       18.24       18.03      2.69 o 
   1   0  10       17.02       16.02      2.03 o 
   2   0  10      181.27      183.56      2.42 o 
   3   0  10      302.05      302.71      8.34 o 
   4   0  10      103.83      113.87      2.02 o 
   5   0  10        1.13        1.96      3.49 o 
   6   0  10       44.68       43.88      5.89 o 
  -7   1  10        6.24        7.84      2.18 o 
  -6   1  10        2.07        3.27      2.84 o 
  -5   1  10        0.31       -0.24      2.52 o 
  -4   1  10       16.78       21.27      3.18 o 
  -3   1  10      443.89      425.52      4.27 o 
  -2   1  10       21.85       25.78      3.18 o 
  -1   1  10       10.72        8.26      3.18 o 
   0   1  10      119.59      108.62      2.96 o 
   1   1  10       97.05      104.88      5.67 o 
   2   1  10      235.13      234.58      5.01 o 
   3   1  10        1.14        9.43      4.65 o 
   4   1  10      116.20      113.85      2.75 o 
   5   1  10      148.99      158.06      4.60 o 
  -7   2  10       38.91       36.12      2.43 o 
  -6   2  10        0.36       -0.66      2.56 o 
  -5   2  10       25.87       27.20      3.37 o 
  -4   2  10       46.84       44.76      2.42 o 
  -3   2  10      125.80      126.51      3.61 o 
  -2   2  10       91.81      104.96      3.56 o 
  -1   2  10       19.78       22.04      1.95 o 
   0   2  10        9.74        7.76      2.06 o 
   1   2  10       80.88       77.65      2.17 o 
   2   2  10        8.67        5.65      3.66 o 
   3   2  10        8.95        4.65      3.70 o 
   4   2  10        4.44        6.98      2.75 o 
  -7   3  10        3.81        7.06      2.57 o 
  -6   3  10        9.17        9.26      2.61 o 
  -5   3  10        3.54        5.60      2.61 o 
  -4   3  10       11.29       10.11      2.37 o 
  -3   3  10        2.42        7.60      2.28 o 
  -2   3  10       10.03        9.82      2.09 o 
  -1   3  10       63.72       66.06      2.39 o 
   0   3  10        4.01        8.98      3.31 o 
   1   3  10       13.32       11.87      2.03 o 
   2   3  10        6.71        7.87      2.57 o 
   3   3  10       16.61       19.79      2.20 o 
  -7   4  10        1.16        1.52      6.79 o 
  -6   4  10        2.84       10.06      2.71 o 
  -5   4  10       19.83       18.04      2.61 o 
  -4   4  10       47.09       42.63      3.75 o 
  -3   4  10       10.56        9.83      2.08 o 
  -2   4  10        0.17        1.07      2.29 o 
  -1   4  10       43.86       41.96      2.29 o 
   0   4  10      127.63      137.58      2.40 o 
   1   4  10        7.54        8.58      2.16 o 
   2   4  10        0.71        0.97      2.42 o 
  -6   5  10        9.16       10.70      2.65 o 
  -5   5  10        0.26        0.84      3.07 o 
  -4   5  10        4.51        4.29      2.11 o 
  -3   5  10       11.07       16.75      2.49 o 
  -2   5  10       63.07       58.45      2.45 o 
  -1   5  10        1.27        3.31      2.17 o 
   0   5  10        2.65        1.67      2.23 o 
   1   5  10        9.37        4.97      2.94 o 
  -4   6  10        0.43       -0.22      2.86 o 
  -3   6  10        0.53        0.77      2.44 o 
  -2   6  10       16.26       22.62      2.53 o 
  -1   6  10       34.28       31.29      2.48 o 
   0  -8  11        1.23        5.37      2.80 o 
   1  -8  11        0.64        2.14      1.95 o 
   2  -8  11       79.12       85.26      1.87 o 
   3  -8  11       44.74       42.88      2.35 o 
   4  -8  11        0.22        2.06      4.01 o 
   5  -8  11        0.23        3.04      4.46 o 
  -2  -7  11        4.19        7.93      2.80 o 
  -1  -7  11       33.24       37.88      4.68 o 
   0  -7  11       41.78       42.04      1.95 o 
   1  -7  11       28.01       29.26      1.93 o 
   2  -7  11        0.51        2.62      1.77 o 
   3  -7  11       47.12       52.61      3.09 o 
   4  -7  11      101.84      102.25      2.13 o 
   5  -7  11        6.99       11.45      1.75 o 
  -3  -6  11       39.02       40.02      2.94 o 
  -2  -6  11       79.38       87.39      4.08 o 
  -1  -6  11        7.75       11.48      2.06 o 
   0  -6  11       72.17       75.92      3.32 o 
   1  -6  11      158.05      162.99      3.42 o 
   2  -6  11       51.00       51.62      1.85 o 
   3  -6  11       31.67       28.61      1.78 o 
   4  -6  11        7.62       11.65      3.33 o 
   5  -6  11       75.37       82.89      2.79 o 
   6  -6  11        4.02       -1.20      1.99 o 
  -4  -5  11        0.14        1.77      2.34 o 
  -3  -5  11       58.24       63.93      2.85 o 
  -1  -5  11       20.58       24.90      3.39 o 
   0  -5  11        2.38        6.52      1.67 o 
   1  -5  11       73.01       69.63      3.53 o 
   2  -5  11      322.74      318.91      6.93 o 
   3  -5  11       47.52       45.47      1.80 o 
   4  -5  11        5.05        4.02      1.98 o 
   5  -5  11       55.36       51.85      2.96 o 
   6  -5  11       14.33       20.08      3.45 o 
  -5  -4  11       58.75       56.50     17.98 o 
  -4  -4  11        1.01        4.51      2.13 o 
  -3  -4  11        1.15        2.93      2.04 o 
  -2  -4  11       28.92       28.14      2.52 o 
  -1  -4  11      206.26      201.44      6.08 o 
   0  -4  11       88.33       86.30     20.44 o 
   1  -4  11       25.97       27.22      2.47 o 
   2  -4  11      245.18      239.32      8.72 o 
   3  -4  11      317.39      329.87      4.68 o 
   4  -4  11      170.88      163.35      7.11 o 
   5  -4  11        1.12        4.27      2.04 o 
   6  -4  11       11.32       21.00      2.26 o 
  -5  -3  11        4.13        2.44      2.35 o 
  -4  -3  11      230.02      245.89      2.88 o 
  -3  -3  11      117.18      113.06      4.30 o 
  -2  -3  11       36.39       36.51      1.94 o 
  -1  -3  11      103.64      109.06      3.53 o 
   0  -3  11      164.98      156.65      3.87 o 
   1  -3  11      350.66      340.50      9.78 o 
   2  -3  11       15.91       16.41      1.90 o 
   3  -3  11        9.62        9.12      1.71 o 
   4  -3  11      161.26      161.85      5.80 o 
   5  -3  11       65.75       67.14      1.98 o 
   6  -3  11        5.04        5.09      1.78 o 
  -6  -2  11       51.36       54.01      5.10 o 
  -5  -2  11        2.42        3.36      2.38 o 
  -4  -2  11        1.48        2.92      2.54 o 
  -3  -2  11       58.97       66.36      3.70 o 
  -2  -2  11       14.89       17.23      3.28 o 
  -1  -2  11        9.44       16.66      3.23 o 
   0  -2  11       45.57       43.46      1.83 o 
   1  -2  11        2.81        4.81      1.94 o 
   2  -2  11      255.32      262.33     11.37 o 
   3  -2  11       87.20       88.21      2.08 o 
   4  -2  11       13.84       21.22      2.08 o 
   5  -2  11       54.79       49.91      3.82 o 
   6  -2  11       25.38       22.69      1.83 o 
  -6  -1  11       15.09       16.47      2.17 o 
  -5  -1  11      138.99      135.38      3.89 o 
  -4  -1  11      156.11      161.73      3.80 o 
  -3  -1  11       23.84       24.35      3.32 o 
  -2  -1  11       79.61       77.04      2.52 o 
  -1  -1  11      184.80      188.41      3.66 o 
   0  -1  11      128.23      112.84      3.92 o 
   1  -1  11       21.55       23.94      1.57 o 
   2  -1  11        0.56        4.52      2.49 o 
   3  -1  11       98.40       96.39      2.17 o 
   4  -1  11       48.26       48.99      2.18 o 
   5  -1  11        2.17        3.73      1.87 o 
  -6   0  11       16.95       20.36      3.80 o 
  -5   0  11       57.02       60.29      2.85 o 
  -4   0  11       72.15       79.75      3.66 o 
  -3   0  11        2.54        9.68      3.18 o 
  -2   0  11      257.82      243.66      3.89 o 
  -1   0  11       66.01       59.72      3.32 o 
   0   0  11        4.79        5.30      2.41 o 
   1   0  11       55.20       60.14      2.09 o 
   2   0  11       18.90       20.78      2.45 o 
   3   0  11       62.59       60.65      2.17 o 
   4   0  11       24.33       25.91      4.94 o 
   5   0  11        8.07       14.15      5.96 o 
  -7   1  11       14.54       12.58      4.08 o 
  -6   1  11       30.70       26.68      2.80 o 
  -5   1  11        8.44       13.29      3.42 o 
  -4   1  11        3.60        9.78      2.33 o 
  -3   1  11      361.58      361.39      3.42 o 
  -2   1  11      104.62       96.36      2.61 o 
  -1   1  11       85.74       93.99      3.47 o 
   0   1  11       63.46       56.85      3.47 o 
   1   1  11      115.02      110.03      2.44 o 
   2   1  11      320.39      332.86      4.89 o 
   3   1  11       13.76       20.61      2.56 o 
   4   1  11       11.46        7.72      8.85 o 
  -6   2  11       31.17       34.08      3.85 o 
  -5   2  11       78.07       85.87      3.70 o 
  -4   2  11       11.01        9.40      2.47 o 
  -3   2  11       46.44       44.24      2.56 o 
  -2   2  11       53.28       48.89      3.37 o 
  -1   2  11       37.68       41.54      2.52 o 
   0   2  11       21.81       23.81      2.23 o 
   1   2  11       12.76       12.88      2.04 o 
   2   2  11       40.33       43.69      2.67 o 
   3   2  11       50.11       53.40      2.94 o 
   4   2  11       18.00       23.07      4.32 o 
  -6   3  11        3.35        1.99      2.80 o 
  -5   3  11        2.08        1.14      2.52 o 
  -4   3  11      196.82      197.81      3.18 o 
  -3   3  11       24.49       19.04      2.52 o 
  -2   3  11        1.87       -3.47      3.47 o 
  -1   3  11        0.60        2.33      2.38 o 
   0   3  11       45.92       52.96      2.22 o 
   1   3  11      170.33      167.39      7.81 o 
   2   3  11       10.99        8.48      2.66 o 
   3   3  11        5.25        4.03      2.87 o 
  -6   4  11       22.19       19.32      2.94 o 
  -5   4  11        9.10       12.48      3.89 o 
  -4   4  11        1.33        5.46      3.61 o 
  -3   4  11       34.50       30.43      2.61 o 
  -2   4  11       34.38       40.23      2.24 o 
  -1   4  11        9.11        8.45      3.79 o 
   0   4  11        0.53        0.69      2.30 o 
   1   4  11        5.30        5.96      2.28 o 
  -5   5  11       16.92       23.59      3.94 o 
  -4   5  11        2.47        6.08      2.80 o 
  -3   5  11        2.08        3.71      2.30 o 
  -2   5  11        5.26        8.08      2.61 o 
  -1   5  11       16.17       21.10      2.49 o 
   0   5  11        9.80       11.09      2.55 o 
   1  -8  12        0.24        1.22      2.31 o 
   2  -8  12        5.91       10.28      1.67 o 
   3  -8  12       15.01       10.32      2.03 o 
  -1  -7  12        2.94        0.19      3.99 o 
   0  -7  12        9.80       11.51      2.20 o 
   1  -7  12      118.23      128.03      3.62 o 
   2  -7  12       24.95       25.80      2.56 o 
   3  -7  12        4.35        9.00      2.39 o 
   4  -7  12        8.28       14.12      2.68 o 
   5  -7  12       22.53       23.27      3.24 o 
  -3  -6  12        4.40        6.57      4.08 o 
  -2  -6  12       92.16      100.21      4.32 o 
  -1  -6  12       24.24       23.91      2.67 o 
   0  -6  12        7.41        8.50      2.70 o 
   1  -6  12       70.50       68.35      3.52 o 
   2  -6  12       96.80      103.21      4.91 o 
   3  -6  12       39.25       32.92      2.18 o 
   4  -6  12        5.44        8.50      2.08 o 
   5  -6  12        4.65        3.15      2.00 o 
  -4  -5  12       38.73       39.47     12.28 o 
  -3  -5  12        9.21        9.71      2.72 o 
  -2  -5  12        2.64       11.44      4.32 o 
  -1  -5  12       71.53       54.70     34.53 o 
   0  -5  12      165.50      171.06      4.51 o 
   1  -5  12        0.57        6.38      3.48 o 
   2  -5  12       19.08       20.22      3.02 o 
   3  -5  12      160.84      165.26      4.64 o 
   4  -5  12       55.02       52.59      2.18 o 
   5  -5  12       22.93       25.03      1.79 o 
  -4  -4  12       38.16       32.55      2.51 o 
  -3  -4  12      222.37      246.41      7.58 o 
  -2  -4  12       50.92       53.01      1.91 o 
  -1  -4  12        1.34        2.82      1.64 o 
   0  -4  12      171.78      165.99      6.83 o 
   1  -4  12      238.64      228.20      6.65 o 
   2  -4  12      202.49      190.06      5.23 o 
   3  -4  12        0.92       -0.59      1.81 o 
   4  -4  12       96.97       97.43      4.64 o 
   5  -4  12       24.99       23.27      3.43 o 
   6  -4  12        5.65        9.99      2.06 o 
  -5  -3  12       18.09       22.97      3.66 o 
  -4  -3  12       11.31       11.68      2.60 o 
  -3  -3  12       21.48       20.72      2.11 o 
  -2  -3  12       99.78       97.69      4.44 o 
  -1  -3  12       39.52       47.38      2.94 o 
   0  -3  12        5.14        7.45      1.60 o 
   1  -3  12       96.47       89.34      4.03 o 
   2  -3  12      116.42      120.08      3.66 o 
   3  -3  12       76.55       72.61      1.77 o 
   4  -3  12       40.88       43.29      2.58 o 
   5  -3  12        0.49       -0.53      2.95 o 
  -5  -2  12        6.58        5.71      2.47 o 
  -4  -2  12       13.33       25.82      3.61 o 
  -3  -2  12       15.17       20.89      3.47 o 
  -2  -2  12        0.65        1.61      3.28 o 
  -1  -2  12       89.96       82.88      2.61 o 
   0  -2  12      101.34      104.29      1.86 o 
   1  -2  12      188.77      191.22      2.65 o 
   2  -2  12       31.27       31.85      2.01 o 
   3  -2  12      170.79      170.66      6.16 o 
   4  -2  12       31.47       31.75      3.10 o 
   5  -2  12       34.91       37.01      2.33 o 
  -6  -1  12        5.59        0.95      2.85 o 
  -5  -1  12       63.41       73.58      2.85 o 
  -4  -1  12       58.63       69.73      2.75 o 
  -3  -1  12       22.61       14.00      3.66 o 
  -2  -1  12       31.20       21.31      3.37 o 
  -1  -1  12       18.22       19.61      3.28 o 
   0  -1  12      102.25      104.86      3.51 o 
   1  -1  12       11.57       17.91      1.98 o 
   2  -1  12       15.94       16.35      2.13 o 
   3  -1  12       18.53       21.69      2.12 o 
   4  -1  12        6.91       10.37      2.16 o 
   5  -1  12       26.03       26.53      2.23 o 
  -6   0  12       34.40       38.07      2.85 o 
  -5   0  12       10.30        8.64      2.66 o 
  -4   0  12        8.36       -3.56      3.56 o 
  -3   0  12        9.80       12.53      2.37 o 
  -2   0  12      128.78      131.63      3.66 o 
  -1   0  12        1.15        5.22      2.23 o 
   0   0  12       12.37       15.95      3.37 o 
   1   0  12       16.43       19.21      2.02 o 
   2   0  12      106.13      120.55      7.74 o 
   3   0  12       51.80       54.29      3.96 o 
   4   0  12       11.46       11.12      2.23 o 
  -6   1  12       31.64       26.92      3.99 o 
  -5   1  12       98.50       92.04      2.94 o 
  -4   1  12       74.12       82.98      3.70 o 
  -3   1  12        6.25        6.55      3.37 o 
  -2   1  12       40.03       37.36      2.52 o 
  -1   1  12      132.72      122.38      2.94 o 
   0   1  12       31.65       31.82      2.15 o 
   1   1  12        2.80        2.99      1.83 o 
   2   1  12       19.70       17.28      3.85 o 
   3   1  12       38.25       45.00      3.99 o 
   4   1  12       31.63       32.71      4.22 o 
  -6   2  12        9.26        6.65      4.08 o 
  -5   2  12        4.51        3.23      2.66 o 
  -4   2  12        2.58        8.07      2.61 o 
  -3   2  12      310.61      326.31      4.46 o 
  -2   2  12       13.30       23.59      3.42 o 
  -1   2  12       14.52       16.28      2.47 o 
   0   2  12       21.10       24.24      2.41 o 
   1   2  12       68.14       75.11      3.76 o 
   2   2  12       38.88       34.16      3.54 o 
   3   2  12        0.47        2.81      2.26 o 
  -5   3  12        2.48        6.27      3.85 o 
  -4   3  12       28.53       29.57      3.75 o 
  -3   3  12       18.54       16.52      2.56 o 
  -2   3  12       74.08       74.86      3.80 o 
  -1   3  12       37.72       33.78      2.33 o 
   0   3  12        0.58        1.04      2.06 o 
   1   3  12       91.13       81.20      3.14 o 
   2   3  12       18.43       21.29      5.48 o 
  -5   4  12        8.97       15.52      4.08 o 
  -4   4  12       37.83       34.56      4.13 o 
  -3   4  12        1.54        2.94      2.75 o 
  -2   4  12        0.19        4.22      3.89 o 
  -1   4  12       25.62       26.91      2.18 o 
   0   4  12       23.32       22.54      2.55 o 
   0  -7  13        0.43        1.89      3.51 o 
   1  -7  13        7.18        1.90      2.00 o 
   2  -7  13       61.80       58.40      2.88 o 
   3  -7  13       86.80       83.24      6.85 o 
   4  -7  13        2.57        6.97      2.36 o 
  -2  -6  13        0.86        4.27      3.99 o 
   0  -6  13       31.53       31.71      3.76 o 
   1  -6  13       19.71       25.09      2.24 o 
   2  -6  13        1.13        5.22      1.88 o 
   3  -6  13        6.59        6.44      2.45 o 
   4  -6  13       43.64       44.98      1.86 o 
  -3  -5  13        2.67        3.65      2.89 o 
  -2  -5  13       32.60       33.13      4.77 o 
  -1  -5  13        1.75        9.30      3.80 o 
   0  -5  13       59.90       66.53      2.38 o 
   1  -5  13       85.86       90.79      6.60 o 
   2  -5  13       46.13       49.20      1.93 o 
   3  -5  13        1.25       -0.09      1.84 o 
   4  -5  13        8.78        9.16      2.22 o 
   5  -5  13       93.16       90.85      2.36 o 
  -4  -4  13        0.93       -1.29      2.80 o 
  -3  -4  13       46.61       48.97      2.68 o 
  -2  -4  13       56.83       57.62      2.27 o 
  -1  -4  13       47.70       45.24      4.79 o 
   0  -4  13       67.26       66.23      2.44 o 
   1  -4  13       27.93       28.27      2.11 o 
   2  -4  13       64.26       53.59      4.27 o 
   3  -4  13       14.19       14.46      2.86 o 
   4  -4  13        0.98        2.69      1.72 o 
   5  -4  13        1.87        6.52      2.30 o 
  -4  -3  13        4.86        8.73      3.85 o 
  -3  -3  13       13.01       17.37      3.66 o 
  -2  -3  13        2.15        8.83      3.70 o 
  -1  -3  13      111.69      103.44      2.90 o 
   0  -3  13       42.62       50.12      2.60 o 
   1  -3  13       80.67       79.35      1.95 o 
   2  -3  13       43.95       41.02      2.41 o 
   3  -3  13       28.27       26.17      1.91 o 
   4  -3  13       71.35       77.42      2.31 o 
   5  -3  13        0.28        1.79      2.01 o 
  -5  -2  13        0.22        5.03      3.94 o 
  -4  -2  13      107.93      108.37      3.04 o 
  -3  -2  13       89.63       89.96      2.94 o 
  -2  -2  13       24.42       32.42      3.51 o 
  -1  -2  13       19.63       23.64      2.47 o 
   0  -2  13      106.27      110.27      2.75 o 
   1  -2  13      360.74      375.20      3.59 o 
   2  -2  13       49.68       51.72      2.14 o 
   3  -2  13       50.44       51.41      2.92 o 
   4  -2  13        6.39        5.84      2.53 o 
  -5  -1  13       27.88       27.58      2.85 o 
  -4  -1  13        2.77        4.27      2.71 o 
  -3  -1  13        5.40        6.50      2.56 o 
  -2  -1  13       57.47       59.57      2.61 o 
  -1  -1  13       31.10       33.28      3.42 o 
   0  -1  13       20.42       21.31      3.51 o 
   1  -1  13        0.47        0.47      2.68 o 
   2  -1  13       95.19       87.38      3.06 o 
   3  -1  13       90.32       91.02      2.85 o 
   4  -1  13        0.31        1.03      4.22 o 
  -5   0  13       22.54       31.24      3.89 o 
  -4   0  13       49.42       48.70      3.80 o 
  -3   0  13        9.31       17.61      3.51 o 
  -2   0  13        1.77        0.90      2.47 o 
  -1   0  13       43.05       39.59      3.47 o 
   0   0  13      185.46      194.67      3.99 o 
   1   0  13        4.03        6.22      2.35 o 
   2   0  13        8.40       10.82      4.70 o 
   3   0  13       22.23       26.73      3.20 o 
  -5   1  13        4.83       10.25      3.89 o 
  -4   1  13        6.47        9.68      2.56 o 
  -3   1  13       12.78       13.15      3.47 o 
  -2   1  13       25.26       16.42      2.61 o 
  -1   1  13        4.93       14.76      3.66 o 
   0   1  13        1.76       -3.66      3.66 o 
   1   1  13       61.26       61.20      4.06 o 
   2   1  13       12.30       14.12      2.82 o 
   3   1  13        2.77        6.31      4.22 o 
  -5   2  13       16.37       12.20      4.08 o 
  -4   2  13       25.21       31.38      3.94 o 
  -3   2  13       30.60       31.61      2.75 o 
  -2   2  13       14.04       19.79      2.66 o 
  -1   2  13        3.52        4.65      2.61 o 
   0   2  13        1.58        1.69      2.14 o 
   1   2  13        3.88        8.19      2.55 o 
   2   2  13       53.92       56.56      6.57 o 
  -4   3  13       21.94       30.10      4.18 o 
  -3   3  13        5.50       13.05      3.94 o 
  -2   3  13       14.69       17.09      3.99 o 
  -1   3  13       15.80       22.50      2.85 o 
   0   3  13       16.60       22.27      3.04 o 
  -2   4  13        1.50        7.69      4.13 o 
  -1  -6  14       13.26       17.80      4.32 o 
   0  -6  14        1.18        4.54      5.27 o 
   1  -6  14       56.57       52.49      2.93 o 
   2  -6  14       27.42       28.63      2.06 o 
   3  -6  14        0.25        5.34      2.00 o 
  -2  -5  14       37.65       38.12      3.81 o 
  -1  -5  14       34.23       34.23      4.22 o 
   0  -5  14       17.70       19.28      2.95 o 
   1  -5  14       37.48       38.45      3.71 o 
   2  -5  14       88.87       85.82     11.77 o 
   3  -5  14       17.99       16.77      2.34 o 
   4  -5  14        6.37        6.96      2.65 o 
  -3  -4  14        1.65        9.35      4.08 o 
  -2  -4  14        8.13        5.81      2.39 o 
  -1  -4  14        4.26        5.70      5.41 o 
   0  -4  14       96.26      110.09      2.57 o 
   1  -4  14       15.01       22.36      2.44 o 
   2  -4  14        0.36        0.53      1.99 o 
   3  -4  14       12.53       16.36      2.26 o 
   4  -4  14       24.86       27.50      2.07 o 
  -4  -3  14        0.37        1.14      4.08 o 
  -3  -3  14       62.46       80.13      4.08 o 
  -2  -3  14       15.22       17.37      3.80 o 
  -1  -3  14        5.49        2.23      2.61 o 
   0  -3  14       16.83       24.70      4.13 o 
   1  -3  14       56.72       57.55      2.12 o 
   2  -3  14       51.40       53.73      2.16 o 
   3  -3  14        0.52        4.77      2.68 o 
   4  -3  14       48.85       46.56      3.16 o 
  -4  -2  14       21.04        8.64      4.08 o 
  -3  -2  14        7.41       13.10      2.71 o 
  -2  -2  14       77.84       63.66      3.89 o 
  -1  -2  14      208.68      230.18      4.22 o 
   0  -2  14       16.75       26.77      3.61 o 
   1  -2  14       11.19       11.80      3.47 o 
   2  -2  14       19.36       19.68      2.36 o 
   3  -2  14       33.14       32.61      2.83 o 
   4  -2  14        2.00        4.41      4.13 o 
  -4  -1  14       48.42       51.22      4.03 o 
  -3  -1  14       10.36        5.79      3.89 o 
  -2  -1  14        0.32        4.79      2.56 o 
  -1  -1  14       27.57       36.41      3.61 o 
   0  -1  14      155.27      132.49      3.04 o 
   1  -1  14       65.53       71.06      5.93 o 
   2  -1  14        3.19        6.49      2.75 o 
   3  -1  14       38.94       35.90      2.37 o 
  -4   0  14        9.44       18.09      4.03 o 
  -3   0  14       41.63       55.30      3.89 o 
  -2   0  14       23.70       22.03      3.85 o 
  -1   0  14        4.84       -1.71      3.70 o 
   0   0  14      100.28       85.68      4.08 o 
   1   0  14       91.65       94.36      4.41 o 
   2   0  14       88.41       91.24      4.51 o 
  -4   1  14        0.85       -1.00      3.99 o 
  -3   1  14        1.53       14.57      3.85 o 
  -2   1  14       37.30       37.79      2.80 o 
  -1   1  14       35.76       36.31      3.89 o 
   0   1  14        3.00        3.28      3.85 o 
   1   1  14        0.99       -0.57      3.56 o 
   2   1  14       54.48       55.42      8.00 o 
  -4   2  14        0.80        3.85      4.18 o 
  -3   2  14        1.20        0.90      3.99 o 
  -2   2  14        0.27        8.54      2.71 o 
  -1   2  14       35.25       31.38      2.99 o 
   0   2  14       12.35       13.01      4.03 o 
  -1  -5  15       30.69       29.70      3.81 o 
   0  -5  15       34.04       30.02      4.68 o 
   1  -5  15        6.73        3.77      2.06 o 
   2  -5  15       27.50       29.04      2.45 o 
  -2  -4  15       62.63       61.66      4.18 o 
   0  -4  15       14.26       17.80      6.50 o 
   1  -4  15       36.83       43.47      4.43 o 
   2  -4  15       15.18       14.42      2.36 o 
   3  -4  15        3.17        3.94      4.22 o 
  -2  -3  15       12.68       15.29      2.75 o 
  -1  -3  15       95.89       99.54      4.18 o 
   1  -3  15       17.32       16.95      2.67 o 
   2  -3  15        9.54        6.80      2.10 o 
   3  -3  15       52.87       48.63      5.30 o 
  -3  -2  15       30.18       33.66      2.90 o 
  -2  -2  15        8.75       14.67      3.89 o 
  -1  -2  15       39.67       41.30      3.99 o 
   0  -2  15       59.61       58.86      2.94 o 
   1  -2  15       23.61       18.18      7.07 o 
   2  -2  15        1.42       -3.62      5.17 o 
  -3  -1  15       21.59       28.58      2.90 o 
  -2  -1  15       39.72       46.85      4.08 o 
  -1  -1  15        0.29       -2.75      2.75 o 
   0  -1  15        2.45        8.02      2.75 o 
   2  -1  15       24.57       32.09      5.27 o 
  -3   0  15        5.37        4.13      4.13 o 
  -2   0  15      113.62      111.46      4.13 o 
  -1   0  15       46.54       39.49      2.90 o 
   0   0  15       21.30       19.23      3.99 o 
  -2   1  15        0.11       -2.85      2.85 o 
  -1   1  15       42.28       42.77      3.04 o 
   0   1  15       57.05       44.00      3.04 o 
  -1  -2  16        5.67       10.06      4.22 o 
                                                 
